# Supplementary material for: Methyltransferase complex subunit METTL3 maintains genome stability of erythroid cells via MTHFD1-mediated nucleotide biosynthesis
Source: J Clin Invest. 2026 Mar 10;136(9):e196578. doi: 10.1172/JCI196578 (PMC13132386; doi:10.1172/JCI196578)
Supplement: Supplemental table 1 [file jci-136-196578-s276.xlsx]

## Sheet: ConCFU-EvsMettl3cKOCFU-EKit-low
gene	log2FoldChange	padj
Prelp	8.74984	1.2924e-17
B4galnt4	8.13698	1.71745e-11
Slc4a1	6.82645	2.2284e-37
Hbb-bs	6.65884	1.19178e-191
Plek2	6.46415	1.08992e-127
Gdpd3	6.42511	1.08177e-14
Hbb-bt	6.35839	1.02327e-124
Apol8	6.17507	3.07338e-102
Apol11b	6.04908	1.87611e-25
Ypel4	5.9905	1.1178e-11
Hbq1b	5.91529	4.72018e-10
Podxl	5.82655	2.86691e-172
Gpsm1	5.72228	1.33717e-05
Glod5	5.66769	6.27945e-06
AA414768	5.65467	2.11095e-05
Aldh3b2	5.52438	1.23828e-82
Hba-a2	5.47168	1.45102e-217
Slc2a4	5.39893	3.44456e-18
Bcat1	5.36678	5.31528e-06
Oas1e	5.25915	5.23386e-05
Alas2	5.03599	3.49321e-15
Hba-a1	5.00248	4.56204e-215
Trib3	4.93652	4.90128e-20
Nhlrc4	4.92554	2.34789e-14
Tppp3	4.73956	6.87902e-29
Spata13	4.68866	6.29719e-12
Cdkn1a	4.59653	1.76545e-40
Slfn14	4.51454	1.49725e-06
Slc6a9	4.40667	7.68995e-42
Vash2	4.18434	2.88358e-08
Ano1	4.13224	0.000188202
Socs3	4.02521	1.24235e-05
Chpf	3.95665	1.03196e-22
B3gnt8	3.75644	3.54686e-13
Tmod1	3.74579	4.17379e-20
Dmtn	3.74222	4.26644e-237
Tnks1bp1	3.67878	2.02749e-11
Cdc42ep5	3.63223	6.11633e-05
Erfe	3.6207	2.57956e-17
Tinagl1	3.59056	2.52134e-99
Castor1	3.55388	1.10442e-16
Rab3il1	3.54079	9.18076e-48
Fn3k	3.53438	1.07317e-07
Tmem38a	3.4291	3.0335e-06
Mst1	3.42786	3.13959e-18
Pik3c2b	3.41713	7.61127e-36
B3gnt9	3.36106	1.87918e-11
Serinc2	3.31831	9.998e-07
Tmem184a	3.30743	0.000115574
Igll1	3.30017	0.000957199
Tnfaip8l1	3.26502	1.36984e-08
Mcub	3.25862	3.76364e-05
Ctsf	3.22757	1.0247e-32
Pros1	3.20222	5.53573e-24
Folr1	3.10426	2.67961e-13
Fhdc1	3.08513	2.20681e-08
Cish	3.06597	4.01119e-38
Gmpr	3.01922	1.88442e-26
Sytl1	2.99651	2.88741e-06
Inka1	2.94378	1.75999e-18
Ccdc9b	2.89606	5.86915e-10
Ggta1	2.86046	4.92657e-31
Cdc42ep2	2.85063	6.24762e-11
Olfml2a	2.84533	2.39074e-06
Cpeb2	2.76542	0.00152377
Mxd3	2.75707	1.14274e-18
Syne3	2.72447	2.51792e-19
Crybg1	2.70193	7.43906e-08
Lpcat4	2.67758	0.00111145
Ssh1	2.65805	1.47388e-37
Smox	2.6105	3.14174e-22
Traf4	2.58328	4.17793e-32
Kcnip2	2.5746	1.27671e-13
Phlda3	2.55103	1.43143e-10
Tfeb	2.54127	1.94067e-07
Kctd11	2.53828	2.36793e-08
Cldn10	2.52574	8.38707e-33
Gpr146	2.50824	9.10439e-46
Tubb3	2.50674	3.7675e-07
Tmc3	2.4915	1.77791e-08
E2f2	2.4912	4.01997e-36
Foxh1	2.4895	6.09274e-30
Fam124a	2.47292	2.51928e-07
Gdf15	2.44527	1.13899e-05
Tnfaip8l2	2.4208	3.0059e-15
Mpp2	2.40534	5.92378e-15
Tirap	2.40124	3.81887e-31
Cda	2.38079	7.29227e-05
Lrrc25	2.37114	4.972e-06
Pcbd1	2.36365	4.24372e-08
Nupr1	2.34765	9.19281e-07
Ndst1	2.34497	2.63869e-10
Fam214b	2.3374	2.10668e-08
Arhgef40	2.33527	1.36429e-12
Slc25a37	2.29793	1.0222e-39
Phldb1	2.28561	0.00022347
Ahdc1	2.27758	2.2865e-07
Fam210b	2.26485	1.56344e-79
Cdc25b	2.26427	1.78331e-20
Reep6	2.26377	2.37884e-46
Cep164	2.25532	1.50241e-24
Fkbpl	2.24287	4.81406e-17
Trp53inp1	2.22552	2.5341e-08
Micall2	2.22133	2.0942e-17
Gadd45g	2.21451	1.27281e-25
Slc52a3	2.20086	2.88798e-06
Ak1	2.18937	1.20684e-39
Nlrx1	2.17663	2.53139e-17
Clcn2	2.17426	1.26208e-15
Btnl10	2.16434	6.85858e-29
Wfikkn2	2.16419	1.04614e-07
Gm49450	2.16333	2.49242e-20
Vangl1	2.14626	5.54711e-09
Sema4b	2.14465	6.84594e-11
Prokr1	2.14319	1.50818e-06
Snx22	2.13252	8.13202e-17
D17H6S53E	2.12421	5.88982e-11
Brpf3	2.12341	9.57662e-17
Mad2l1bp	2.1227	7.91043e-43
Gpt	2.10718	6.77806e-20
Lpar5	2.10389	2.40376e-08
Acp5	2.09027	1.00706e-20
Aunip	2.08911	6.68187e-99
Klhl25	2.08595	3.0763e-16
Cpd	2.08492	1.08426e-12
Adam33	2.08321	2.08179e-09
Itgb7	2.07945	1.04153e-05
Pkhd1l1	2.07851	2.75918e-11
Spsb2	2.0753	3.77947e-15
Tcrg-C1	2.07311	0.00204419
Cited4	2.07272	5.90908e-10
Trim10	2.06834	1.35027e-34
Suox	2.0653	1.85488e-19
Inpp1	2.06397	6.80569e-09
Ache	2.05975	2.85577e-51
Ngp	2.05154	0.00131674
Tnfrsf18	2.04563	2.40659e-08
Cd9	2.03361	6.77416e-14
Samd4	2.02794	5.86599e-06
Rgs12	2.01763	4.26968e-54
Slc30a10	2.0158	2.5213e-17
Gpr150	2.0065	7.2037e-10
Avpi1	1.98892	1.81563e-15
Ccdc157	1.98721	2.30624e-12
Hipk2	1.98387	3.17779e-22
Plekho2	1.98195	8.45256e-30
Fabp5	1.98083	5.26048e-28
Fkbp9	1.96472	5.91158e-15
Ccdc160	1.96142	0.00269655
Phyhip	1.95698	3.49544e-28
Slc16a3	1.9468	4.88612e-11
Tspan15	1.94298	9.59744e-06
Vsir	1.9399	8.65449e-10
Hpdl	1.93019	2.60054e-08
Rhof	1.92832	1.51264e-05
Arhgdig	1.92808	2.25314e-07
Notch1	1.91757	0.00266196
Eif5a2	1.91603	3.35266e-09
Zfp354c	1.91082	0.000982905
Gabbr1	1.90937	0.00403187
Gm340	1.90877	4.8062e-22
Tspan14	1.90856	5.35156e-20
Tmcc2	1.90683	1.33547e-15
Chst12	1.89391	4.15124e-24
Mfsd5	1.89117	6.59517e-12
Slc51a	1.88829	2.39813e-05
Gsdma	1.88093	0.000355316
Tubb2a	1.87878	1.4182e-27
Mgst3	1.87871	3.38709e-25
Trim47	1.87084	1.77832e-08
Fam117a	1.86867	4.0398e-14
Ephx1	1.86622	0.00365922
Dhrs11	1.86047	5.61063e-34
Tshz1	1.85776	1.27068e-32
Tmem141	1.85393	3.53935e-09
Zswim1	1.84872	3.89183e-26
Tuba1a	1.84179	4.61837e-16
Tmem53	1.82573	0.00235437
Zbtb37	1.81489	2.45966e-08
Lsm10	1.81484	2.60437e-52
Ankrd9	1.81217	7.96676e-24
Pkp3	1.81109	2.01163e-06
Popdc2	1.8088	0.000388136
Dennd2c	1.80613	2.0355e-08
Prx	1.80371	1.8235e-06
Ccdc51	1.79438	1.70688e-32
Avil	1.78903	0.00246524
Baat	1.78898	0.00196779
Acp2	1.78758	3.1362e-05
Oplah	1.78661	2.4139e-05
Ppp2r5b	1.78431	1.47597e-10
Inppl1	1.78135	0.000463862
Fam110a	1.78099	2.24757e-11
Trp53rkb	1.77967	0.000400244
Hyal2	1.7795	4.27269e-30
Scpep1	1.77636	1.62395e-21
Brf2	1.76969	4.55505e-14
Ccrl2	1.7696	8.98627e-13
1300017J02Rik	1.76798	3.46991e-23
Nacc2	1.76465	7.20334e-10
Hps6	1.76353	1.95151e-14
Hexim2	1.76338	2.83014e-24
Pelo	1.75996	1.68813e-06
Lefty1	1.75804	5.27877e-28
Fn3krp	1.7538	1.7872e-09
Akna	1.75132	1.17875e-20
Cpeb4	1.74572	5.09316e-11
Emilin2	1.74118	1.02325e-43
Gde1	1.73629	1.75182e-46
Tnfrsf21	1.73616	1.34826e-26
Tgm2	1.7278	2.14069e-26
Mpzl1	1.72771	5.7208e-09
Med18	1.72364	6.16072e-17
Plxnb2	1.72051	0.00212422
Ighm	1.71776	0.000406181
Cgn	1.71711	3.4865e-14
Ube2o	1.71631	1.53168e-22
Tst	1.71197	6.05596e-13
Nsmce3	1.70176	1.27314e-06
Dhrs13	1.70163	9.3357e-30
Tstd1	1.69482	0.0013363
Gm7135	1.6925	0.00531964
Rgcc	1.69044	7.91828e-30
Slc8b1	1.68956	8.88122e-10
Nxt1	1.68838	7.25575e-49
Socs2	1.68596	0.00141145
Acer2	1.68468	1.28773e-06
Carhsp1	1.68146	1.10256e-48
Nanp	1.66999	1.48225e-40
Fam83d	1.66928	2.82613e-12
S1pr1	1.66894	0.00147627
Pop7	1.66771	1.85583e-48
Plxna2	1.66607	3.03103e-05
Sox6	1.66389	2.93475e-09
Hspbap1	1.66293	1.42167e-21
Lcmt2	1.657	5.94923e-33
Mrpl43	1.656	9.63358e-39
Sac3d1	1.64978	1.09529e-16
Mthfr	1.64864	6.59517e-12
Rgs11	1.63709	0.00546484
Fads3	1.63345	1.0832e-06
Ccnd3	1.6313	1.18342e-29
Ndufaf4	1.60465	3.63619e-30
Grtp1	1.60163	3.81986e-08
Tigd3	1.59795	6.29097e-06
Naprt	1.59607	4.26467e-12
Zbtb3	1.59586	3.25983e-05
Klhl36	1.59545	3.19346e-10
Tspoap1	1.59095	0.000192501
Nsmf	1.58717	1.06985e-05
Clp1	1.58557	1.29352e-56
Psrc1	1.57799	1.06551e-34
Hdhd3	1.57631	1.20234e-11
Crybg3	1.57597	3.01526e-05
Brsk2	1.57439	0.00101261
Samd11	1.57409	6.10243e-05
Ehd2	1.57288	1.72845e-15
Fam89b	1.57277	5.28828e-06
Plpp7	1.56581	6.63253e-09
Tmem40	1.56463	1.19241e-13
Itga2b	1.56382	0.00018483
Slc39a13	1.56217	2.16924e-13
Cxcr4	1.5603	5.01325e-06
Helz2	1.55775	3.92331e-14
Rtl8c	1.55357	0.00349308
Mrps34	1.55082	4.91639e-31
Kctd6	1.5482	9.99271e-05
Sptb	1.54345	1.15501e-28
Xpo7	1.54174	1.65094e-08
Homer3	1.54076	2.10757e-05
Capn5	1.53839	5.28681e-16
Sdc1	1.53657	8.33965e-12
Bpgm	1.53445	3.06753e-28
Rom1	1.53249	1.23032e-07
Cln8	1.52792	4.87812e-25
Pnp2	1.52747	1.69625e-32
Rbm15	1.52444	1.00874e-06
Pdzk1ip1	1.52387	3.99591e-13
Zfp341	1.5176	1.42648e-06
Tpcn1	1.50978	6.80376e-19
Crip2	1.50432	6.86752e-26
Jcad	1.50202	5.67813e-16
Ubiad1	1.49126	2.72419e-28
Abcg4	1.48935	2.09929e-15
Itsn1	1.48516	7.08434e-18
Glipr2	1.48038	2.67814e-18
Rps6ka1	1.47339	1.15543e-28
Coa7	1.47	1.57115e-22
Cldn13	1.46926	7.19805e-33
Cltb	1.4691	1.86019e-07
Tbcc	1.46755	3.15132e-41
Gm6851	1.46002	0.00763497
Rab11fip5	1.45794	2.90316e-07
Inpp5e	1.45229	3.33546e-12
Chsy1	1.45065	5.93372e-13
AU022252	1.44975	4.40629e-16
Hs6st1	1.4462	3.49321e-15
Cd82	1.44477	2.13362e-30
Afmid	1.44366	4.91367e-06
Snca	1.44352	9.16424e-13
Abcb6	1.44147	4.74658e-37
Tnrc18	1.43837	3.71852e-05
Rpp25l	1.43562	2.71309e-15
Igfals	1.42764	0.00572352
Fuca2	1.425	1.27068e-32
Asb8	1.42362	1.15784e-21
Fbxo42	1.42359	5.9218e-25
Tlcd1	1.42329	5.13048e-16
Abcb10	1.42285	4.87301e-35
Smpd1	1.42225	3.50976e-27
Pask	1.42152	2.96144e-20
Nek8	1.41347	1.39816e-20
Syngr1	1.41313	9.62217e-07
Nudt18	1.41075	0.000221308
Chid1	1.40893	3.9172e-15
Ppm1d	1.4068	8.86392e-08
C730034F03Rik	1.4043	0.0033743
Gm49369	1.40071	7.00696e-27
B3galt4	1.39777	1.189e-05
Det1	1.39676	7.16247e-18
Chst10	1.39587	4.88654e-07
Crat	1.39506	6.49014e-43
Zmat3	1.39227	8.6589e-09
C1rl	1.39106	4.38403e-05
Gm3448	1.39003	0.000115965
Card19	1.38896	7.57539e-05
Dhrs3	1.38711	2.76362e-08
Tk1	1.38701	3.98668e-42
Phospho2	1.38367	2.55577e-42
Mthfd2	1.37827	5.31545e-23
Pld3	1.37261	4.75699e-11
Plec	1.37199	1.15766e-16
Tmem8	1.36982	2.80583e-06
Tssc4	1.36326	2.38523e-30
Vps33a	1.36319	1.35511e-33
Ubac1	1.36272	1.92186e-40
Tuba4a	1.36106	3.8133e-37
Pqlc3	1.35566	1.0472e-06
Ndrg2	1.3523	3.91987e-10
Ehbp1l1	1.35164	3.17595e-19
Slc7a1	1.35035	2.42178e-17
Tonsl	1.34544	3.94689e-27
Fbxo36	1.34495	1.01392e-09
Hebp1	1.34438	6.75064e-20
Phlda2	1.34318	1.37967e-06
P4ha3	1.34282	0.00211434
Zfp948	1.34218	0.000609761
4930523C07Rik	1.34176	1.62049e-13
Mrpl46	1.34006	3.06988e-39
Lipt1	1.33764	4.75589e-07
B4galt1	1.33219	3.9272e-21
Endod1	1.33008	1.74769e-34
Btbd6	1.3294	3.83471e-05
Tmprss6	1.32908	0.0104388
Vps18	1.32721	3.31652e-13
Hemgn	1.327	3.64553e-36
Bag5	1.32691	2.24526e-27
Apex2	1.32644	2.22082e-13
Slc19a2	1.32446	3.55684e-05
Gpr155	1.3232	6.96616e-11
Dapk2	1.31687	6.65708e-24
Trim16	1.31464	0.000326829
Pramef8	1.30961	1.8166e-09
Bmyc	1.30925	4.59443e-09
Entpd7	1.30851	5.29385e-13
Slc43a3	1.30813	8.55583e-37
Rrm2	1.30388	3.71418e-15
Prnp	1.30306	2.03993e-05
Rnf113a2	1.30291	1.95417e-17
Sipa1	1.30277	4.20369e-07
Parvb	1.30137	1.16624e-07
Ssbp4	1.30023	4.40329e-06
Ptger3	1.29481	4.43951e-05
Ranbp10	1.29422	5.58936e-22
Lfng	1.29218	0.000413713
Ctsd	1.29172	2.66483e-26
Zfp316	1.2915	3.03389e-05
Pkd1l3	1.28702	0.00415048
H1f0	1.28645	0.000142108
Ccdc85b	1.28432	0.000218709
Adamtsl5	1.28419	0.00560012
B230217C12Rik	1.28067	0.00240625
Mgat4b	1.2761	0.00442015
Chd3	1.27219	2.68309e-08
Fbxl8	1.27073	6.14165e-05
Pgpep1	1.26728	1.60641e-13
Trim59	1.26725	7.6338e-35
Dglucy	1.26595	5.83925e-06
Rslcan18	1.26347	0.00138747
Bcl11a	1.26038	2.82966e-43
Gba2	1.26019	6.80713e-10
Bcl2l1	1.25905	1.96735e-10
Ank1	1.25869	4.8753e-12
Znfx1	1.25838	3.11507e-07
Slc37a1	1.25782	2.51191e-09
Dnajb2	1.25558	7.53786e-11
Ralb	1.25025	5.99682e-05
Lysmd3	1.24999	6.54216e-15
Socs1	1.2491	0.00700058
March2	1.24713	1.18605e-10
Ptprn	1.24579	0.0097766
Agpat4	1.24551	1.30915e-22
Pcgf3	1.24542	9.03048e-06
Ehd1	1.24539	1.30532e-27
Ifitm3	1.24535	1.15532e-10
Asb1	1.24353	3.56582e-05
Camta2	1.24253	1.1671e-08
Chst14	1.24003	0.00421234
Mpv17l	1.23993	3.99797e-05
Tpst2	1.2387	5.94642e-25
Ccm2	1.23797	3.59718e-07
Rgp1	1.23502	0.000503963
Znhit2	1.23338	1.50039e-16
Star	1.23324	0.00277938
Tpgs1	1.23189	1.53297e-25
Dyrk3	1.23057	5.89109e-09
Lats2	1.23023	9.63853e-05
St3gal1	1.22855	1.4688e-16
Tulp2	1.22756	0.00130608
Gpr19	1.22524	4.82657e-05
Pars2	1.2188	4.39121e-09
Ifit2	1.21791	1.81492e-09
Sh3tc2	1.21778	6.66975e-17
Oxsm	1.20963	2.3965e-06
Mvb12b	1.2079	0.000371195
Gm5141	1.20776	0.000251273
Tmem136	1.20645	0.0106039
2310022B05Rik	1.20044	4.88654e-07
Riox1	1.19684	1.46165e-07
Phactr4	1.19581	2.11004e-14
Plcl2	1.19514	4.65536e-13
Rpp38	1.19245	2.20461e-09
Slc1a2	1.19177	0.0156256
Tnfrsf14	1.18892	9.73959e-11
Cecr2	1.18856	3.56416e-05
Tatdn3	1.18396	2.88358e-08
Slc39a4	1.18276	0.00405455
Zfp526	1.18196	0.000562449
Wtap	1.18126	4.82863e-11
Fdxacb1	1.18017	3.46799e-18
Lrr1	1.18004	2.34789e-14
Evi5	1.17887	5.72419e-06
Dusp3	1.175	0.000727319
Gm6981	1.17485	0.0128664
Nfya	1.17452	0.000305512
Pgp	1.17064	6.35745e-07
Dlgap4	1.16907	3.32955e-09
Bcorl1	1.16658	7.87761e-09
2310022A10Rik	1.16596	5.00495e-16
Tradd	1.16472	1.98242e-17
Tmem44	1.16362	0.00273481
Degs1	1.16351	7.23539e-21
Slc16a6	1.16184	2.32799e-19
Slc52a2	1.16014	9.52095e-08
Mllt3	1.15911	6.01268e-21
Hexim1	1.15808	5.65688e-09
Dag1	1.15709	8.5694e-15
St3gal2	1.15537	1.54054e-06
Agpat2	1.15509	0.00010973
5730480H06Rik	1.15506	0.000371195
Gnb1l	1.15158	9.31135e-14
Ttc30b	1.15027	0.0079966
Rad51c	1.14941	0.00131749
Ythdf2	1.14718	1.24897e-19
Rhog	1.14568	3.22228e-14
Dclre1b	1.14568	6.89864e-12
Uros	1.14379	1.94321e-19
Sertad2	1.14322	1.95622e-20
Fbxo5	1.13915	8.09948e-16
Cdca5	1.13904	2.23204e-19
Mief2	1.1386	0.000210236
Cgrrf1	1.13624	6.91076e-10
Grap2	1.13491	0.0160281
Gstm7	1.13318	0.0175802
Bicd2	1.13017	3.88232e-10
Hace1	1.12586	0.000156891
Fam210a	1.12056	2.8578e-17
Rrad	1.11729	0.0055242
Kif14	1.11536	4.13304e-12
Cep250	1.11365	8.5694e-15
Bicra	1.11208	4.71854e-06
Tcte3	1.11056	0.00315032
Gtpbp2	1.10821	1.20769e-07
Cd24a	1.10794	3.1325e-10
Mxd1	1.10506	1.23011e-14
Pla2g15	1.1012	1.27093e-05
Plin3	1.10111	2.76362e-08
Slc25a51	1.1011	1.22899e-22
Phax	1.09744	3.61691e-15
Hagh	1.0969	4.77235e-13
Hmbs	1.09579	5.54943e-35
Gm11839	1.09445	0.0186266
Commd5	1.09209	7.88143e-14
Unc93b1	1.09199	0.00797937
Fuom	1.0883	0.000514435
Rit1	1.08531	8.54966e-09
Fen1	1.08185	2.08265e-24
Exo1	1.08061	1.07609e-17
Gm9797	1.08042	1.44273e-06
Wdtc1	1.07821	4.12884e-13
Fut11	1.07716	1.49578e-08
Mylip	1.0755	0.000785642
Dyrk1b	1.07513	0.00544081
AI837181	1.07391	6.47183e-06
Rasl11a	1.07321	0.0199569
Lmf2	1.07304	8.12605e-21
Aifm2	1.0724	2.5851e-05
Spsb3	1.07112	4.1431e-09
Cox19	1.06958	6.59277e-24
Hdac5	1.06871	4.53611e-05
Lrp10	1.06679	6.93187e-11
Mrpl14	1.06422	4.28353e-19
Stk35	1.0641	0.000475901
Ndor1	1.06408	1.72603e-08
BC030499	1.06362	0.00420165
Prkcq	1.06193	2.98066e-07
Osm	1.06071	1.45092e-08
Praf2	1.06024	5.2508e-09
Lrrc8b	1.05974	0.000116753
Mrps2	1.05852	1.32421e-20
Nfic	1.05825	3.64575e-05
Slc46a3	1.05803	6.46653e-13
Cdca4	1.05632	4.02783e-20
Dusp10	1.05504	0.00310337
Dcun1d3	1.05441	0.00275381
Abtb2	1.05425	0.0118946
Lpcat1	1.05408	1.97353e-08
Vps13c	1.04956	5.70385e-16
Gm42420	1.04865	0.00778701
Fignl1	1.04852	4.07031e-33
Dynlt1c	1.04734	0.00022347
Paqr4	1.04721	3.87194e-10
Ndufaf1	1.04708	1.23887e-18
Pkd1	1.04694	1.22194e-05
Gda	1.04529	3.07916e-05
Vamp2	1.04525	0.000322962
Agtr1a	1.04357	2.85571e-07
Tomm20l	1.04123	0.0232425
Ccp110	1.03984	7.91655e-10
Ubap1	1.03853	6.43199e-17
Rnf215	1.03627	0.00974653
Gm29609	1.03416	4.80303e-07
Plxna1	1.03393	6.75158e-06
Myo9a	1.03249	0.000257031
Gpr107	1.03171	1.09171e-06
Il1b	1.02918	0.0224682
Nxpe4	1.02831	3.98138e-14
Cog8	1.02798	4.21993e-12
Chpf2	1.02791	1.12415e-05
Acap3	1.02715	1.08733e-06
Cenpl	1.02699	4.44133e-25
S100a8	1.02691	0.0241009
Sertad3	1.02635	9.02363e-05
Grn	1.02479	5.21043e-08
Cacna1g	1.02469	0.0209865
Pigq	1.02288	3.50976e-27
Mier3	1.02288	1.29362e-13
A430005L14Rik	1.02203	1.74887e-23
Ube2r2	1.01895	8.05112e-08
Plk2	1.01573	0.0209542
Ctsb	1.0148	7.38036e-21
Ddhd1	1.01144	0.000908029
Tmed8	1.01142	0.000693683
Twsg1	1.01115	3.98834e-07
Ninj1	1.01008	2.67832e-14
Sec14l1	1.00989	1.88737e-13
Cers5	1.00955	0.00217419
Htatip2	1.00918	8.12046e-13
Usp28	1.00907	0.000889636
Ikzf5	1.00769	1.922e-07
Fdx1l	1.00594	1.42753e-05
Dnaja4	1.00276	5.14496e-08
Abt1	1.00114	1.51394e-12
Trim26	1.00003	9.10952e-07
Smg8	0.999746	5.58975e-09
Ccdc127	0.998024	7.86427e-18
Tspyl4	0.997821	0.0124458
Akap7	0.99764	0.000111357
Crtc1	0.997527	3.85646e-08
Crkl	0.997118	8.2221e-14
Tceal8	0.996477	8.63265e-17
Nup50	0.996434	1.22427e-26
Exosc4	0.992696	3.14847e-12
Slc44a2	0.991649	2.2865e-07
Zfpm1	0.990598	0.00130715
Gprc5d	0.988534	0.0265827
Fam53b	0.986858	1.00339e-13
Bambi	0.984757	0.00535094
Fstl3	0.984725	0.02584
Klf5	0.984616	0.00358465
Mapk7	0.983087	9.06117e-07
Strip2	0.981082	0.0103169
Trim58	0.98063	5.27675e-05
Adnp2	0.979383	7.42809e-09
Gab1	0.979126	4.92632e-08
Grik5	0.978779	0.0252886
Tbc1d13	0.977161	0.00414558
Fbxo30	0.975741	4.18631e-06
Oaf	0.97461	8.37585e-06
Cdc14b	0.974496	0.0055448
Fry	0.974486	3.27689e-05
Slc25a44	0.974449	1.77675e-13
Serpinb1a	0.971336	0.0117495
Btg2	0.968956	3.9875e-09
Kcnd1	0.965397	0.00896246
Rsad2	0.964815	1.24563e-05
Gm10277	0.958405	0.00331739
Tnk2	0.956852	0.000253728
Svbp	0.956397	9.46866e-19
Sde2	0.956223	1.76071e-12
Dstyk	0.956199	0.000386558
Mtif3	0.955523	5.08113e-06
Kti12	0.954388	5.18848e-14
Socs6	0.954103	2.96172e-11
Kif3b	0.952828	5.99644e-09
Txnrd1	0.95122	3.70429e-08
Oas1c	0.950196	0.00145976
Secisbp2l	0.949082	0.000351496
Galk2	0.948565	9.7963e-05
Cachd1	0.947476	1.40865e-06
Usp2	0.947078	0.0120774
Cmc2	0.946724	0.000517328
Fbxo46	0.946521	7.36098e-13
Atp1b2	0.945981	3.51593e-10
Ccdc141	0.943258	0.0126367
Mrnip	0.94292	1.29626e-05
Tmem60	0.941573	0.00535094
Tbc1d24	0.941114	4.0138e-07
Ovca2	0.941015	4.49659e-07
Nupl2	0.939723	1.8166e-09
Agtrap	0.937534	8.61013e-07
Grpel2	0.936794	6.06004e-15
Cep19	0.931864	0.000232263
Slc25a28	0.930506	0.00407437
Atg101	0.930067	4.88654e-07
March8	0.928875	4.47728e-09
Klf11	0.927267	2.95932e-07
Slc12a4	0.926428	5.6174e-08
2510039O18Rik	0.926297	0.000448935
Cdc26	0.926111	4.75057e-17
Tnfrsf10b	0.92527	0.00351628
Nags	0.924484	0.00211628
Zfp296	0.922565	0.0024613
Cdca2	0.922362	9.72518e-15
Acbd4	0.921476	1.06985e-05
B4gat1	0.920958	6.83116e-07
Nrarp	0.918925	0.0175802
Gm4070	0.917683	0.0250891
1110012L19Rik	0.917505	2.1087e-05
Dnase1l1	0.916414	3.42254e-05
Hyls1	0.915835	6.87094e-05
Parva	0.915338	0.000405971
Nrip1	0.915108	6.80085e-08
Gemin4	0.914609	1.35812e-09
Natd1	0.914592	8.14056e-05
Klf8	0.914167	0.0201895
Trmt5	0.913295	6.42085e-09
Pclaf	0.912792	7.97427e-18
Mapkbp1	0.909571	0.00301544
Wdr81	0.90954	2.8988e-07
Gm27038	0.907703	0.0209742
Chac2	0.905884	1.23234e-05
Tpm4	0.905029	0.0192855
Kifc2	0.904935	0.00209975
Plekhf2	0.901741	9.07387e-07
Dok1	0.900675	6.37012e-10
Mdm2	0.900472	1.25096e-14
Med7	0.900404	1.4082e-14
Ermard	0.90015	9.55905e-05
Gltp	0.900147	5.8443e-08
Trim13	0.899839	2.18756e-08
As3mt	0.898945	0.00453424
Rtp4	0.897787	0.00109221
Smim6	0.895967	0.0180552
Tet1	0.895822	0.0003335
Reep5	0.895474	2.01412e-16
Slc1a5	0.894823	7.96232e-09
Mrm3	0.893215	2.22551e-07
Mgat1	0.892823	1.91069e-07
Tigd2	0.892649	4.94789e-07
Zdhhc1	0.890397	0.00606987
Timm17a	0.890142	6.93143e-13
Crlf3	0.88933	6.00294e-07
Map2k3	0.889005	8.99153e-17
Xk	0.886273	1.50698e-09
Nat8f3	0.885334	0.0260068
Zswim3	0.880866	0.0001449
Ypel5	0.88064	3.74005e-05
Coa6	0.880065	2.50167e-07
Urgcp	0.878218	8.44139e-14
Glul	0.877042	1.24563e-05
E130311K13Rik	0.87704	7.79972e-05
Pigyl	0.876729	1.27252e-07
Ccne1	0.871667	2.54824e-13
Tm2d2	0.871602	2.44799e-07
Ginm1	0.871474	3.47729e-05
Mgll	0.869832	1.68227e-09
Irs2	0.868821	7.17697e-05
Tbc1d10b	0.868092	8.51049e-05
Zfp286	0.867626	0.0117989
Grina	0.867471	3.37189e-09
Kmt2d	0.866971	7.46222e-06
Ddias	0.866505	9.46093e-13
Foxo3	0.865956	0.0260277
H2-Q4	0.865601	0.00850087
Pycr2	0.865431	6.61049e-13
Ncoa4	0.864827	1.30802e-15
Auts2	0.864512	0.0198444
Kbtbd6	0.863398	7.48849e-06
Fbxo10	0.862174	4.05125e-08
Ddx28	0.860588	1.51912e-11
Thap3	0.858351	0.0167026
Mul1	0.857691	2.71566e-05
Irgm1	0.856928	1.71475e-06
Zbtb7a	0.855548	7.24577e-06
Bax	0.855134	1.63606e-20
Dnajb13	0.855101	0.00849133
Tmub2	0.853853	9.98377e-10
Btd	0.853711	1.00585e-05
Tob1	0.853176	0.00390304
Fam20b	0.852879	2.81051e-11
Ltf	0.852532	0.0382891
Gfod2	0.851904	7.48849e-06
Flt3l	0.851335	6.57139e-06
Lrrc8a	0.851028	1.35974e-05
Akap17b	0.849708	0.000797811
Trim2	0.848938	3.98925e-08
Pmm1	0.848806	2.75917e-13
Med6	0.847916	1.18321e-08
Ap5b1	0.846845	0.00462976
Hes6	0.846439	6.42386e-08
Slc9a1	0.845786	1.53574e-06
Stil	0.845616	8.93157e-09
Harbi1	0.845442	1.29094e-05
Il15ra	0.84529	0.000785482
Rassf7	0.844321	0.000114224
Tmem120b	0.843586	2.656e-12
4930431P19Rik	0.843327	0.0337002
Gusb	0.843056	3.82135e-12
Ep300	0.840106	5.97313e-07
Alyref2	0.839558	0.00560012
Gm17214	0.839458	0.0249686
Abhd6	0.839221	0.0415419
Plcb3	0.838461	0.000721089
Txndc11	0.837091	6.66976e-05
Traf3	0.836521	5.13133e-06
Bik	0.835904	0.0142699
Selenon	0.835594	0.000129875
Fam32a	0.835585	2.24149e-16
Gm12941	0.832376	0.0424254
Rnf168	0.829633	0.0019361
4930503L19Rik	0.828805	4.10965e-12
Gm21976	0.828604	0.0430662
Gstt1	0.828388	0.041212
Ripk1	0.827953	0.000703976
Pias4	0.827162	1.76431e-09
1810055G02Rik	0.82708	2.26462e-05
Ccdc112	0.824244	0.0434139
Slc25a24	0.822233	1.1123e-08
Kif13a	0.820856	0.00385831
Sept1	0.820431	0.00422858
Tulp3	0.818381	0.0175992
Tspan33	0.817624	3.67457e-06
Cant1	0.816544	8.65517e-07
Ficd	0.815739	0.00294603
Ifnar1	0.815342	3.56088e-05
Gemin6	0.813978	3.82439e-10
Pir	0.813613	0.0191811
Gp9	0.81236	0.0158328
Tjp1	0.810889	7.76323e-05
Cd99l2	0.810712	4.31469e-08
Ncoa3	0.80971	0.00162241
Insr	0.809481	0.00377209
Gm3417	0.809126	0.0441567
Ift22	0.808067	2.81929e-06
Msantd4	0.807891	1.51422e-06
Tspo	0.80781	6.1582e-10
Ninl	0.807297	7.2322e-05
Sc5d	0.807173	2.25854e-06
BC030867	0.80704	4.24366e-13
Sbno2	0.8067	1.3315e-06
Ociad2	0.805597	0.00131971
Mavs	0.805489	7.42432e-12
Il18bp	0.803033	0.024336
Map3k20	0.802883	5.95567e-11
Birc5	0.801756	1.79109e-22
Gm20517	0.800482	0.0163345
Atad5	0.800303	1.11471e-07
Fadd	0.799963	2.66975e-08
Vwce	0.799838	0.0135378
Usp10	0.799675	3.54149e-12
Pias3	0.799509	0.000473456
Msl1	0.797364	3.03281e-05
Ccdc71	0.79693	1.35473e-08
Abhd5	0.796753	6.61945e-10
Ubox5	0.796653	8.01076e-08
Il17rb	0.796327	0.0469465
Bmp2k	0.795297	0.00894907
Sec14l2	0.795173	0.031547
Zbtb21	0.795071	3.67633e-05
Scaf1	0.794132	0.00108288
Spns2	0.792745	0.0234831
Borcs5	0.792579	1.15762e-05
Chmp1b	0.792555	8.09781e-11
1110008P14Rik	0.792291	0.00193446
Cercam	0.791961	5.35214e-11
Xylb	0.791804	7.64118e-08
Elmsan1	0.791367	0.00115898
Sesn2	0.790604	9.20305e-06
Ece1	0.788633	0.00113266
Itpripl1	0.78819	1.2892e-09
Tbc1d25	0.787578	4.37068e-05
Bbs7	0.785552	0.00134365
Gpn2	0.784495	0.00022347
Emc8	0.781468	7.15278e-07
Pmvk	0.78142	1.50698e-09
Mybl2	0.781362	5.38538e-08
Arfgap3	0.780761	7.03316e-06
Boll	0.780573	0.0489645
Adat3	0.779849	0.000249065
Icam5	0.779838	0.0357267
Lzts2	0.778509	0.0163544
Mrm2	0.777133	7.00986e-06
Steap3	0.77687	8.2371e-11
Mtmr10	0.776649	0.000422725
Mansc1	0.776376	0.0445385
Sco2	0.775992	1.87348e-05
Aar2	0.775906	2.49111e-07
Prdm4	0.775758	0.000100409
Polh	0.774893	0.00036978
Sbf1	0.773778	3.78887e-05
Zbed3	0.773111	0.000304535
Mast3	0.772974	0.000192482
Pced1b	0.77224	0.0103895
Topors	0.771693	1.64333e-08
Epb42	0.771101	1.663e-05
Cracr2a	0.770867	0.00219094
Palb2	0.769488	5.42396e-07
Apol9b	0.769336	0.0498971
Gm20388	0.768375	0.00133185
Tmem189	0.767951	0.00427741
Plekhm2	0.767801	0.0041765
Tjap1	0.767704	7.96213e-05
Setd1b	0.76736	0.00198661
Apeh	0.766919	1.29364e-11
Cpt1a	0.766745	1.33068e-06
Plch2	0.766108	0.047848
Neu3	0.766056	0.000138674
Zkscan6	0.765014	1.86053e-07
Ccne2	0.764435	7.80846e-09
Ulk1	0.764361	0.0002319
Napepld	0.763741	0.00254989
Rpusd1	0.763519	5.7962e-05
Arpp21	0.7631	0.0357593
Kbtbd4	0.762797	3.23612e-07
Slfn3	0.762655	0.00492854
Bdh1	0.762333	3.33828e-05
Kdm4a	0.761411	0.000152458
Pagr1a	0.760767	0.00254897
Stk11	0.760438	2.12261e-07
Stx11	0.760312	0.000333968
Mrtfa	0.76017	2.81788e-05
Dusp16	0.759681	0.008288
Haus8	0.759382	1.17022e-10
Mettl18	0.758748	1.53205e-06
Snx32	0.7574	0.00850624
Atg9a	0.757374	7.31197e-05
Faap100	0.75486	4.09241e-06
Rhbdf2	0.754568	0.00564798
Ebpl	0.754527	0.000395812
Chchd10	0.7537	1.97003e-08
Arhgap17	0.753376	4.44962e-06
Rnf146	0.75325	6.64399e-11
Ube2j1	0.751974	1.65996e-06
Rac2	0.751533	6.77416e-14
Tti1	0.750584	1.34899e-07
Armc9	0.748214	5.4088e-06
Fam111a	0.747803	5.01647e-06
Anapc15	0.74581	4.76477e-07
Zfp574	0.745413	2.3654e-07
Specc1	0.744537	4.30795e-08
Vopp1	0.744438	6.80906e-08
Foxj2	0.742526	0.0115727
Fpgt	0.742479	8.12169e-05
Slc25a38	0.741842	1.67368e-08
Relt	0.741342	0.000148335
Asb6	0.740725	1.2599e-09
Bcl2l2	0.740572	0.00810638
Nudt4	0.74	0.009672
Lrrc8d	0.73938	1.13245e-09
Dedd2	0.738586	2.04031e-10
Zdhhc7	0.738581	0.00777925
Limd1	0.73842	2.07872e-10
Golph3l	0.738058	1.29352e-06
Rprd2	0.73777	0.000630759
Rb1	0.737768	0.00186342
Bicral	0.737393	1.96117e-05
Zfp609	0.737082	0.000304638
Plbd2	0.736174	0.00175728
Rhobtb3	0.735603	0.00577536
Mief1	0.735094	3.53767e-06
Rab43	0.734678	3.14028e-07
Cnih4	0.734159	1.84162e-07
Nck2	0.734152	0.00359678
Pde12	0.733384	9.94322e-08
Dync1li2	0.733362	0.000477825
Zbtb9	0.731202	0.000132391
Dck	0.730866	9.47538e-11
Tlcd2	0.730346	6.59427e-07
Phrf1	0.730113	1.40384e-08
Aamdc	0.729662	0.00738352
Apmap	0.729247	1.19096e-09
Slc1a4	0.728446	3.33954e-05
Coq10b	0.728018	0.00314656
Itga6	0.7275	0.00087246
Pea15a	0.726824	0.0192601
Zc3h4	0.726615	5.46883e-08
Tmem168	0.726339	5.53111e-11
Cdr2	0.725592	0.00367247
Litaf	0.725576	0.000721089
Lasp1	0.725475	9.20305e-06
Glrx5	0.724709	0.00971961
Taf7	0.72398	2.6928e-05
Abcc4	0.723756	3.37301e-05
Ap5s1	0.723311	0.0037286
Prkcd	0.722928	0.00673744
Gpat4	0.722195	1.27252e-07
Gmppb	0.720533	5.50638e-05
St7	0.720393	0.000100569
Rp2	0.719173	8.95865e-05
Tmem9b	0.719112	7.20269e-06
Rbms2	0.719013	2.5607e-05
Fam78a	0.717829	1.69373e-07
Ddx20	0.717293	1.38273e-08
E130309D02Rik	0.715942	0.000802482
Gcnt1	0.714815	5.82201e-06
Zfp39	0.713697	4.7225e-05
Zfp710	0.710863	0.00778571
Tbc1d20	0.710584	0.000279629
Mrps12	0.709643	6.96616e-11
Arf6	0.70953	0.00194856
St3gal6	0.708822	0.00105328
Cdc6	0.708321	6.93143e-13
Naga	0.707734	0.00252502
Ube2h	0.706788	9.28214e-05
Sorbs1	0.705935	0.000838094
Cptp	0.705917	2.66472e-06
Ttyh3	0.705902	0.013923
Ppdpf	0.704408	1.28878e-05
Lins1	0.704396	9.76088e-05
Atg4d	0.704361	2.2623e-06
Aen	0.704171	1.76465e-08
Inka2	0.702765	0.0392611
Eef1akmt2	0.701711	9.91817e-07
Zfp687	0.701582	0.000422725
Ehhadh	0.700395	1.11842e-05
Mrps7	0.698384	1.05021e-10
Spag1	0.697831	0.0405962
Ywhah	0.69754	4.44654e-06
Zmynd11	0.697122	0.00232955
Haus6	0.69599	1.85846e-07
Kif13b	0.695959	0.000863955
AC165962.4	0.695934	0.0465662
Zbtb24	0.695586	7.42034e-06
Vezt	0.694881	1.9792e-05
Lcor	0.694458	0.000240395
Tpm1	0.693551	1.55158e-06
Uggt1	0.692977	3.34414e-09
Nubp2	0.692778	1.83919e-10
Sgo2a	0.691617	6.14508e-08
Ctse	0.691494	2.45468e-08
Tmbim1	0.691137	2.05115e-05
Gpank1	0.690566	1.0731e-06
Aak1	0.690247	0.00250482
Thap7	0.690139	1.3211e-07
Ipp	0.689652	0.000268039
Cbr1	0.689526	1.44239e-07
Cbx8	0.689493	0.0166792
Rfesd	0.689492	2.01527e-06
Zcchc17	0.68847	7.58387e-09
Josd2	0.687853	6.86095e-10
Traf5	0.687289	0.0104054
Tmem14c	0.685717	7.3187e-07
Tut1	0.685539	1.20383e-06
Zfp691	0.684696	0.0342517
Atp5j2	0.684528	0.00419188
Slc25a46	0.683643	3.13722e-13
Qpctl	0.683232	0.000126496
Zfp64	0.682625	1.45549e-08
1810013L24Rik	0.681972	8.17178e-05
Cd2bp2	0.680704	6.47621e-09
Ethe1	0.679662	0.000900007
Slc30a6	0.679472	2.63443e-06
Rab5a	0.679355	0.000876513
Dlg4	0.679134	0.00403479
Ccnf	0.678625	2.32984e-08
Pag1	0.67856	0.000616362
Mdc1	0.67853	0.000147282
Srl	0.678358	0.00349506
Cdkn2d	0.678115	0.000265297
Fam104a	0.678072	0.00152416
Zfyve1	0.677372	0.00334648
Zfand2a	0.676623	0.0118503
Zfp647	0.67644	0.0212218
Ube2l6	0.676192	3.45376e-06
6030468B19Rik	0.67541	0.0110289
Olfr374	0.675401	0.0255773
Ints5	0.673803	5.70289e-07
Svip	0.673186	2.06427e-06
Slc3a2	0.672962	3.0766e-11
Zbtb7b	0.672161	0.0123436
Pnisr	0.672132	2.28069e-05
Ppp1r37	0.671821	0.010808
1500011B03Rik	0.671291	0.00010348
Dnmt3c	0.671178	0.0105268
Wdr53	0.670376	3.30141e-05
Lgals3bp	0.670106	7.24379e-05
Pak6	0.669937	0.0235754
Slfn9	0.669922	0.00306725
Smim12	0.669169	6.61387e-07
Eif2ak3	0.668582	0.0143304
Thap11	0.66754	0.00777545
Fam160a2	0.66748	0.000111654
Dynlt1a	0.667167	0.0140065
Ticam1	0.666918	0.00475474
Epb41l2	0.666881	0.00561597
Nrros	0.666547	2.03003e-05
Gse1	0.666434	2.06728e-07
Ambra1	0.665513	0.00242647
Tstd3	0.664238	6.97671e-08
Capn15	0.664159	0.000541286
Qsox2	0.664121	0.0148793
Pdik1l	0.664114	0.000303444
Rhag	0.663136	4.73572e-11
Mid1ip1	0.66299	3.25539e-07
Nudt7	0.661905	0.00613434
Ctsz	0.661817	7.79922e-07
Toe1	0.661592	5.45479e-05
Clip1	0.661275	1.0008e-08
Isg20	0.661262	0.000112339
Mterf4	0.66066	7.6206e-06
Carm1	0.660385	0.000428527
Oasl1	0.659926	0.000344492
Retreg2	0.659882	0.000248016
Invs	0.659814	0.00444582
Gm10033	0.65965	0.0150196
Rnf139	0.659201	7.85096e-07
2610318N02Rik	0.659028	3.6507e-06
Rdh14	0.657616	0.0245226
Shq1	0.655389	9.28753e-06
Pik3cg	0.655253	0.000694146
Naaa	0.654868	0.0126406
Pigo	0.654786	1.46086e-06
Slc35f5	0.653861	0.00622239
Rell1	0.652697	0.0117122
Evi5l	0.65245	0.00415058
Hexdc	0.65244	0.049554
Nck1	0.652274	0.000487225
Mastl	0.652166	0.00284047
Wdr24	0.6519	3.88394e-05
Zfp451	0.651733	1.89571e-05
Abhd4	0.651036	5.71704e-05
Ctr9	0.65038	1.35394e-11
Sec62	0.649705	1.21017e-09
Dynlt1b	0.649039	0.0429562
C1galt1c1	0.648689	0.000164507
Chaf1b	0.647652	1.16374e-10
AW209491	0.646788	2.88798e-06
Ctsl	0.646563	9.01109e-06
Emilin1	0.645933	0.00251047
Setd1a	0.644806	0.00445129
B3gat3	0.644393	0.00503425
Zkscan14	0.643968	0.00131839
Dhx32	0.643325	0.00403187
Sesn1	0.642859	6.55553e-05
Fbxo6	0.642823	0.000380919
Rexo1	0.642518	2.10595e-05
Naa30	0.642319	0.0191282
Zfp830	0.642297	7.59162e-07
Dbf4	0.642025	0.00137753
Prmt9	0.641796	0.00196604
Casp8ap2	0.641662	1.11446e-05
Kif21b	0.641586	0.02584
Otud7b	0.640922	0.00242172
Pggt1b	0.640324	4.04597e-06
Slc37a3	0.639958	0.0436785
Arl16	0.639502	0.000613034
Nup62	0.639427	2.03128e-07
Prr14l	0.639384	0.00433212
Wdfy1	0.639073	0.000238032
Ntmt1	0.638715	5.88228e-06
BC022960	0.638678	0.043315
Osgin2	0.636795	0.00401882
Abhd2	0.636584	0.00207586
BC017158	0.636219	0.00802126
St6galnac6	0.635571	0.00212543
Mad2l2	0.635495	5.65426e-05
Taf1c	0.635275	1.59355e-06
Trim27	0.634988	2.7393e-05
Snapc2	0.634626	0.000147159
Glmp	0.633524	0.000139775
Ppp1r15b	0.63336	1.18018e-09
Igsf3	0.632865	1.07838e-09
Slc35d1	0.632778	0.000521621
Fbxo8	0.632536	0.000133957
Senp5	0.631552	0.000388136
Zswim8	0.63084	0.0107305
Unc50	0.630639	0.00060767
Cavin1	0.630403	0.0011328
Pole	0.630315	7.20269e-06
Ermap	0.63024	6.10911e-09
Grpel1	0.629838	8.64263e-11
2410004B18Rik	0.629624	0.000410156
Plpp1	0.629097	0.0031583
Hras	0.629013	0.0141943
Jmy	0.627565	3.06532e-05
Lmna	0.62748	3.85736e-08
Atxn7l3	0.627092	0.00390525
Daglb	0.626695	2.43392e-05
Ppcs	0.626687	0.00854751
Morc2a	0.626024	0.00194094
Exoc8	0.625767	0.000257638
Tbl2	0.625331	7.42034e-06
Dedd	0.62524	7.80306e-07
Psd4	0.625128	4.7711e-07
Rhd	0.625047	5.17931e-06
Ppp1r9b	0.625016	0.000119333
Rraga	0.624676	3.04419e-09
Usp46	0.624634	1.21243e-08
Atp6v0a1	0.624387	0.00024329
Dbr1	0.623207	3.80098e-07
Xpr1	0.622357	0.000306008
Tceanc2	0.62209	0.000462035
Cand1	0.622063	0.00943847
Adam10	0.621646	1.65858e-10
Vps37c	0.621249	0.000114224
Herc2	0.620513	0.000142792
Supt4a	0.62044	6.3956e-06
Pik3cb	0.619979	0.0256066
Brca2	0.619721	0.00805368
Urm1	0.619381	0.00152668
Kbtbd8	0.61906	0.00412946
Rnf25	0.618505	0.0116429
Slc43a1	0.617995	1.40046e-05
Eif2ak1	0.617156	1.7572e-08
Gadd45gip1	0.617009	3.38278e-08
Rnf123	0.616575	2.2865e-07
Kat14	0.616163	6.8692e-05
Ulk3	0.615518	0.0183857
Add3	0.615092	4.5288e-06
Ric1	0.614931	0.0376336
Nt5c	0.614773	2.17707e-06
Sh3bp5l	0.614347	1.6975e-05
Tada2b	0.614248	0.035287
Dnaaf3	0.614231	0.0482889
Isca1	0.613913	9.80789e-09
Arl2bp	0.613784	0.00272392
Vcpip1	0.613761	6.42237e-07
Siae	0.613749	1.65366e-06
Slc35a2	0.613637	0.00119847
Prps1l3	0.612956	1.88953e-08
Smdt1	0.612912	0.00108528
Rnf113a1	0.612075	0.00428094
Wdr90	0.612012	0.0106212
Hspa13	0.611077	5.63806e-05
Als2	0.61077	0.000537464
Svil	0.610285	4.21523e-05
Psmd9	0.609589	2.80333e-09
Glo1	0.609548	2.12462e-07
Ngrn	0.609434	4.32125e-06
Swt1	0.60906	0.00506961
Spata2	0.608304	6.88222e-05
Ano6	0.608074	0.00242341
Nif3l1	0.607299	6.01833e-07
Cstf1	0.607228	2.84555e-06
4931422A03Rik	0.606433	0.0437057
Map3k4	0.606277	0.000259457
Keap1	0.606149	1.07952e-08
Ess2	0.605516	0.000275247
Ckap2	0.605482	2.52796e-07
Cenph	0.605035	5.85772e-08
0610009B22Rik	0.604925	4.38658e-05
Mis12	0.602847	3.30059e-09
Slc6a13	0.602168	0.0217631
Gpx1	0.602131	1.81918e-05
Ndufaf3	0.601532	0.00381807
Tmem43	0.600941	0.000185279
Synj1	0.600805	0.00365194
Peak1	0.600305	0.00357568
Nt5c3	0.599947	1.45523e-05
Lrrc57	0.599929	0.000134908
Mtor	0.599717	0.000573325
Tmem260	0.599538	0.00180612
Aff1	0.598756	0.00431037
Rab33b	0.598695	0.00246524
Tprgl	0.597634	0.0102677
Cnnm2	0.597403	0.0237394
Ptdss2	0.597192	0.000364693
Ss18l2	0.597154	0.000140363
Tmem203	0.596464	0.00869223
Maml1	0.596261	0.00172133
St3gal4	0.595655	0.00159845
Cipc	0.595287	3.77773e-05
Cenpf	0.595135	5.75382e-05
Tnip2	0.593297	0.00249054
Map4k1	0.591674	0.00266196
Tsc22d4	0.589944	0.000610045
Pacs2	0.589875	0.00240625
Tor1a	0.589812	0.000307828
Slc7a5	0.589732	0.00182703
Lpcat3	0.589171	1.33821e-06
Spry1	0.587998	0.0330882
Spryd3	0.587772	0.00267491
Rab8b	0.587676	1.61813e-06
Ppip5k1	0.587387	0.0027602
Olfr370	0.586718	0.0471166
Rmi1	0.586284	5.5987e-05
Pif1	0.586034	0.00984991
Mob1b	-0.58582	0.00802126
Slc38a6	-0.586087	0.00422154
Rars	-0.586313	1.88895e-10
Prkar2a	-0.587617	0.00772143
Frg1	-0.588737	0.000153677
Gnl3	-0.589161	9.02432e-07
Dctd	-0.590558	0.000526072
Zfp81	-0.591071	0.00456148
Ttc27	-0.591725	1.04038e-07
Impdh2	-0.591876	7.36872e-09
Nop53	-0.593524	6.10985e-10
Dlat	-0.593524	2.65636e-07
Tmem109	-0.594219	9.5474e-06
Mapk9	-0.594895	4.83446e-06
Gdf11	-0.595033	0.0275968
Nsmce2	-0.595088	2.68995e-05
Dcaf17	-0.595998	1.62613e-05
Zfp850	-0.59646	0.000915477
Ddb1	-0.597797	4.21408e-08
Ctu2	-0.598092	6.27945e-06
Ap1m1	-0.598617	3.01106e-09
Hdac4	-0.598834	6.58065e-07
Gm4631	-0.599272	0.000900007
Trp53	-0.60064	1.98822e-08
Rpl13a	-0.600715	1.22425e-05
B3gntl1	-0.60181	0.00424824
Slc12a2	-0.602228	0.0335582
Trim56	-0.602372	0.00271928
Copg2	-0.602587	0.000619897
Eef1a1	-0.602934	5.4088e-06
Gypc	-0.603274	1.01868e-07
Epm2aip1	-0.603504	0.001437
Rnf220	-0.604088	0.000149311
Selenos	-0.604154	0.00017182
Ppp3cb	-0.604643	0.00331739
Mrps35	-0.606027	0.00356623
Ube2e1	-0.606645	8.24609e-05
Rxra	-0.606657	0.0490922
Prpf3	-0.606856	5.06665e-06
2410002F23Rik	-0.607988	3.32475e-06
Nsun5	-0.608481	1.15125e-05
Ccdc12	-0.609338	3.32089e-06
Pqbp1	-0.609372	1.30738e-08
Ubl7	-0.609448	7.83568e-07
Nepro	-0.609809	0.00486844
Arhgap6	-0.609836	0.00316564
Cpne3	-0.611749	0.0355728
Rpgr	-0.611922	0.0135378
Acad9	-0.612374	5.08079e-07
Bzw1	-0.612439	2.51794e-12
Pebp1	-0.612711	1.2902e-07
Ltv1	-0.613496	2.58777e-07
Serf1	-0.614208	0.00432203
Lyar	-0.614505	4.23389e-06
Sypl	-0.614506	2.62589e-05
Sh2b1	-0.614693	0.000565496
Timm9	-0.615187	7.52868e-09
Rpl6	-0.615424	9.1959e-08
Rpl4	-0.615448	1.98902e-06
Gm4332	-0.616231	0.0034698
Paip2b	-0.61723	0.00441833
Ttc4	-0.617632	0.00068534
Ctnnbl1	-0.617702	4.34294e-07
Me2	-0.618501	1.23506e-08
Rps12-ps3	-0.61851	0.0060024
Shpk	-0.618685	0.00118503
Eif3m	-0.618786	5.86868e-09
Mccc2	-0.619439	0.000831643
Cetn4	-0.619617	0.00977717
Clybl	-0.619964	1.49725e-06
Rps27a	-0.620062	8.14804e-07
Snx14	-0.620124	0.000524704
Hint3	-0.620938	0.0101162
Abcb4	-0.621802	0.000110018
Far1	-0.621963	6.05714e-07
Gcsh	-0.62201	0.00028393
Bclaf1	-0.62296	2.1141e-09
Git2	-0.623435	4.22618e-06
Kcnab2	-0.624649	0.01382
Rps17	-0.62699	3.08829e-07
Ccdc61	-0.627077	0.0247715
Tarbp1	-0.627575	0.0113277
Hspa4l	-0.6282	3.56088e-05
Dus3l	-0.62843	1.40532e-06
Smad2	-0.629055	0.000114597
Trappc6a	-0.629293	2.14693e-06
Rabgap1l	-0.630385	2.40666e-05
Arfip2	-0.630498	0.00070717
Tbl1xr1	-0.63107	3.62161e-06
Pfkfb3	-0.631325	0.0200112
Ruvbl1	-0.631383	1.33965e-09
Cyfip2	-0.632122	8.25569e-07
Atxn10	-0.632884	4.59658e-06
Orc5	-0.633822	3.29466e-10
Pigv	-0.633851	0.00114086
Smc1a	-0.633877	3.33004e-09
Tubd1	-0.634063	0.000477848
Fer	-0.63509	0.00568363
Uba1	-0.636402	2.26988e-06
Atg3	-0.636523	0.000667731
Ufl1	-0.637473	1.86735e-05
Mbtd1	-0.637687	0.000558825
Tmem143	-0.640084	0.0414146
Rpl3	-0.640227	1.15406e-11
Msl3	-0.641113	6.7915e-07
Utp11	-0.641287	3.22989e-07
Pitrm1	-0.642268	4.23356e-10
Gmds	-0.644405	0.008288
D10Wsu102e	-0.644522	1.00854e-13
Ccdc28a	-0.644582	0.00601451
Trmt112	-0.645112	0.000426887
Pabpc1	-0.645116	4.84541e-10
Elovl5	-0.645268	7.06563e-06
Tnks2	-0.645909	0.00127448
Mri1	-0.646532	0.000487414
Sub1	-0.646569	2.00747e-09
Maml3	-0.646778	0.019869
Gdi2	-0.648678	1.23272e-08
Tmem164	-0.649073	5.99682e-05
Gatb	-0.649448	2.42361e-05
1110059E24Rik	-0.649933	9.61197e-05
Zfr	-0.650541	3.96091e-08
Gls2	-0.650891	0.0347011
Tsen15	-0.651529	2.3059e-08
Eif4enif1	-0.651613	0.000154015
Gm29216	-0.65255	0.000390966
Zfp114	-0.652859	0.0386644
Efcab7	-0.65325	0.0401178
Mettl7a1	-0.653858	7.91827e-07
Ttc17	-0.655032	0.00278068
Eif4ebp2	-0.655643	0.000123435
Rftn1	-0.655671	0.000924806
Eml5	-0.655848	0.0328136
Rpl7a	-0.656361	1.08664e-08
Akt2	-0.656368	5.10584e-09
Ap1g1	-0.656635	0.000437431
H2-DMb1	-0.657044	0.0437778
Wdr47	-0.657306	0.0259491
Lrrc58	-0.657491	4.13654e-07
Slc25a1	-0.657697	2.26219e-07
Gtf2f1	-0.657816	2.25615e-08
Gsn	-0.658138	0.000868688
Rxrb	-0.65873	2.64613e-05
Ddx60	-0.658928	0.0459831
Fau	-0.65906	4.70866e-05
Snx4	-0.65911	1.0357e-05
Tbc1d8b	-0.659719	0.0429423
Rpl9	-0.660921	2.80161e-10
Rpl7	-0.662451	4.14167e-09
Sept8	-0.663108	2.62868e-06
Acad11	-0.663144	0.000885173
Map3k3	-0.663383	0.0350445
Msi2	-0.665328	1.11167e-05
Fam189b	-0.666049	0.032138
Erlin1	-0.667786	6.09965e-07
Ubxn6	-0.667882	1.2316e-05
Acsl4	-0.668728	4.44962e-06
Qprt	-0.672252	0.014375
Dvl1	-0.672332	0.0192886
Rpl30	-0.67267	0.000355453
Mettl14	-0.673399	8.28538e-05
Exoc6b	-0.674269	0.00651163
Nmd3	-0.674602	3.81223e-08
Tars2	-0.675717	1.38507e-09
Slc4a7	-0.676016	0.000260607
Mdn1	-0.676373	0.000442138
Rpl24	-0.676894	1.05659e-10
Idh3g	-0.677221	1.39254e-12
Zfp7	-0.677247	0.00598323
Tarsl2	-0.67737	0.00869223
Ubr5	-0.677827	3.11226e-09
Gtf2i	-0.679184	2.36176e-07
Dars	-0.679852	1.01006e-09
Vamp7	-0.680059	1.34784e-07
4930518I15Rik	-0.680107	0.0294997
Decr1	-0.680193	0.00023143
Sms	-0.680594	8.12782e-06
Plgrkt	-0.680821	5.01204e-06
Smtn	-0.680959	0.0279946
Osgep	-0.681203	6.25677e-05
Frat1	-0.682256	1.99428e-09
Eif4a2	-0.682537	0.000104601
Elmo1	-0.682826	0.0463154
Nnt	-0.68322	5.42336e-07
Cdyl2	-0.683519	0.00748569
Lrwd1	-0.6868	3.01883e-09
Immp2l	-0.686855	0.0398841
Capza2	-0.687143	2.82306e-08
Asb17	-0.687808	0.000334314
Smo	-0.690549	0.000124542
Ccdc166	-0.690891	0.00588903
Apobec3	-0.690978	4.22511e-09
Lap3	-0.691596	0.000129371
Tmed3	-0.691755	2.4945e-05
Prmt2	-0.691762	0.00703458
Btf3	-0.694856	7.36927e-12
Vmn2r97	-0.696641	2.02532e-05
Cotl1	-0.697635	0.0191612
Fam185a	-0.697845	0.00580853
Supt3	-0.698969	0.020625
Ptpn4	-0.699352	0.0143063
Uchl3	-0.699518	1.13317e-06
Cdca7l	-0.700016	1.80846e-11
Aoc2	-0.700184	0.0437971
Pgm3	-0.700441	0.00209427
Wdr41	-0.70067	1.18888e-05
Ptpn13	-0.700796	0.00891226
Hnrnph1	-0.700908	1.00825e-07
Letmd1	-0.701412	9.60719e-07
Armcx3	-0.703324	3.75645e-06
Nampt	-0.703971	2.78481e-06
Ngly1	-0.704641	9.64312e-09
Kif3a	-0.705686	8.23981e-07
Ppp1r21	-0.705838	0.00757102
Mlst8	-0.70612	7.36516e-05
Etnk1	-0.707883	3.65047e-05
Sept11	-0.708667	4.4859e-06
Zfp59	-0.709262	0.000437431
Gramd1b	-0.709531	0.0482772
Mettl8	-0.709797	1.32141e-07
Rps13	-0.710097	7.2623e-11
Snx6	-0.710424	1.3315e-06
Cog6	-0.710646	3.50139e-05
Rsph3a	-0.714024	0.000114224
Cxxc1	-0.715925	1.83141e-06
Copa	-0.716563	4.13654e-07
Clca3a1	-0.716724	0.000322072
Cct4	-0.717488	2.83896e-16
Tbrg1	-0.718865	1.63466e-09
Vapa	-0.719777	0.00113412
Rpl5	-0.720069	8.42592e-13
Sec31a	-0.721312	9.79562e-06
Pura	-0.721929	0.00437668
Rps20	-0.72197	0.000318149
Rab38	-0.722962	2.97738e-05
Uprt	-0.723459	0.0255194
Ifih1	-0.72379	3.29989e-07
Sptlc2	-0.724829	8.74971e-06
Mettl23	-0.725199	1.46875e-06
Cdc42bpa	-0.726468	1.59627e-11
Anln	-0.726537	1.4836e-06
Cnr2	-0.726749	1.19111e-07
Ephx2	-0.727568	0.000497643
Cpsf3	-0.729479	1.1627e-07
Tmem42	-0.729552	0.000196077
Kif3c	-0.730084	0.000797811
Naca	-0.730102	7.87725e-15
Zfp961	-0.730637	1.69864e-05
Mfsd2b	-0.730861	3.28276e-11
Aatf	-0.730868	6.45355e-11
Extl3	-0.732839	8.36976e-06
Eef1b2	-0.733723	2.09673e-08
Six5	-0.734085	0.0275185
Xrcc5	-0.734387	6.81645e-09
9130008F23Rik	-0.735355	0.0182079
Wrb	-0.736391	3.03389e-05
Fxr1	-0.73698	3.2146e-06
Suclg1	-0.737009	3.38827e-12
Naf1	-0.737124	0.0240321
Pitpnb	-0.739401	8.88959e-08
Rgs19	-0.740215	0.0387743
Gmcl1	-0.741109	0.00792357
Echdc1	-0.743632	5.54115e-07
Cpq	-0.743993	2.19557e-05
Ccdc69	-0.744422	0.00665133
Fsd1l	-0.744852	0.0145593
Zcchc7	-0.745369	0.000191467
Ehbp1	-0.745409	0.0364098
Gtf3a	-0.745774	2.69654e-07
Klhl8	-0.746754	0.0451285
Ggh	-0.749605	0.0167457
Mnat1	-0.750594	0.000697924
Gm14305	-0.752504	0.00649277
Psen2	-0.752812	9.05315e-06
Smim14	-0.753052	3.93192e-07
Slc25a21	-0.753147	3.6443e-14
Olfr414	-0.755071	0.0270495
Snx2	-0.757481	1.2599e-09
Samd12	-0.757678	0.0369031
Set	-0.758094	2.49038e-08
Idh1	-0.758946	0.00557034
Nfkbie	-0.759188	0.0330922
Ldha	-0.759401	6.05671e-10
Bzw2	-0.760053	2.77626e-13
Gfpt1	-0.760091	8.7414e-06
Mrpl52	-0.760607	0.00223537
Stat1	-0.76075	2.2117e-05
Gm12240	-0.762211	0.0305691
Tnik	-0.762548	0.00176841
Palm	-0.762789	0.0201517
Mrps27	-0.763	1.82948e-09
Gbp2	-0.763131	0.0177529
Gm6548	-0.763447	0.00607084
Zfp58	-0.76371	0.00391935
Nucks1	-0.763854	5.9385e-12
Znrf2	-0.765543	1.5383e-05
Inip	-0.76595	6.04176e-07
Hp1bp3	-0.766784	3.62457e-09
Pogk	-0.768089	0.0202549
Fh1	-0.768154	3.83444e-12
Psmb9	-0.768438	7.18937e-05
Pgls	-0.768494	1.17229e-06
Heg1	-0.769131	5.57037e-08
Surf2	-0.77022	2.84457e-10
Ktn1	-0.771206	1.00541e-06
Gm46223	-0.77246	9.19208e-06
Gstm4	-0.773317	0.00763814
Tns3	-0.773791	0.0271002
Zfp970	-0.774706	0.0383861
Tcam1	-0.774905	0.0101572
Npm3	-0.774929	1.5684e-12
Pip4k2a	-0.775952	0.00464267
Rack1	-0.776634	6.00036e-15
Gbp7	-0.778548	1.64871e-06
Rps12	-0.778617	8.72724e-06
Rpl13	-0.778992	1.08907e-08
Zfp251	-0.780244	7.43906e-08
Dnph1	-0.780302	5.07362e-09
Cth	-0.780458	0.0270804
Mx2	-0.781136	0.0497108
Gm10052	-0.781323	1.68937e-10
Rpl17	-0.781451	1.81338e-12
Trmt10b	-0.781557	0.000110177
Ppp2r1a	-0.782371	1.65021e-13
Lat2	-0.782852	0.044183
Hif1a	-0.783467	0.000373291
Pa2g4	-0.783497	4.8307e-16
Igkc	-0.783953	0.0470121
Eif4e2	-0.78492	3.77759e-14
Pdcd4	-0.785051	9.04251e-07
Cytip	-0.785434	0.00195053
Gm48551	-0.786661	0.016942
Emc4	-0.786739	1.49653e-06
Man2a1	-0.789895	0.0114739
Srp54c	-0.790131	2.31876e-15
Top1mt	-0.790761	1.06705e-07
Nsa2	-0.791369	4.895e-10
Rsu1	-0.79186	2.24757e-11
Ybx1	-0.793484	6.87093e-10
Thoc5	-0.794134	1.14411e-11
Anxa6	-0.794405	4.04928e-07
Ap3s1	-0.795646	0.00156276
9430015G10Rik	-0.796328	5.86694e-07
C1qa	-0.796872	0.043853
Klf9	-0.797986	0.000292745
Fyn	-0.798357	0.0329739
Dstn	-0.799405	9.62395e-09
Rpl14	-0.80209	6.61049e-13
Abhd18	-0.802796	0.00809494
Adh5	-0.804693	1.21568e-15
Tm6sf1	-0.805377	0.0262369
Smarcb1	-0.805484	1.32e-09
Rpl10	-0.806226	6.61049e-13
Ugcg	-0.80765	8.57592e-10
Rabggta	-0.808797	8.42875e-07
Trim30a	-0.810346	0.00396252
Hoxa7	-0.811243	0.0401433
Ube2d1	-0.811848	0.00588462
Itm2c	-0.812173	3.03389e-05
Arhgap15	-0.813133	0.000188202
Fam49b	-0.813839	1.67027e-05
Cd163	-0.813958	0.00031753
Rsl1	-0.814587	0.0179824
Tceanc	-0.815198	0.00043462
Sike1	-0.815357	0.000679553
Pik3ip1	-0.815584	0.0339516
Rec8	-0.815816	0.000450964
Pgghg	-0.816454	9.30748e-06
Gatm	-0.816604	3.49321e-15
Ifi27	-0.81715	1.03211e-06
Sdsl	-0.817211	2.11004e-14
Cacfd1	-0.817658	3.41155e-06
Ascc1	-0.817828	2.78481e-06
Nop58	-0.818765	8.27765e-10
Cenpo	-0.822241	2.24538e-08
Pih1d1	-0.82313	1.96855e-06
Phgdh	-0.823853	2.85571e-07
Ube2cbp	-0.827599	0.000462448
Cmah	-0.828521	1.19257e-09
Fam107b	-0.829834	2.04325e-05
Pstk	-0.8309	1.97276e-05
Dnmt3b	-0.831019	7.60834e-07
Tfap4	-0.831447	2.64613e-05
Zfp277	-0.833343	0.00309593
Tex30	-0.835009	8.6678e-05
Gon7	-0.837498	0.000782397
Ufsp2	-0.837771	4.50947e-07
Ctps2	-0.839148	6.04635e-10
Eif3e	-0.840266	7.62394e-12
Tmem177	-0.841843	2.09064e-07
Taf1a	-0.842263	0.00206477
Akap5	-0.84233	0.0158558
Tmem167b	-0.844109	7.92166e-11
Tmem268	-0.845876	0.0102912
Crybb3	-0.846266	0.0372095
Tiparp	-0.846751	0.000604369
Prmt7	-0.846869	3.05086e-18
Tmem39b	-0.847345	2.29372e-07
Ccdc171	-0.847545	0.000331301
Ing3	-0.847827	3.18209e-07
Gm2026	-0.848123	0.0275968
Lyrm9	-0.848687	2.44025e-05
Zfp428	-0.850458	0.0114711
Zkscan7	-0.853416	0.0314464
Slc44a1	-0.855577	0.000790531
Tnfrsf1b	-0.856318	0.00223935
Wdr36	-0.856963	6.49014e-17
Ppp1r3e	-0.857838	0.0388041
Fam117b	-0.858272	6.55553e-05
Ebna1bp2	-0.861961	6.89163e-17
Rpl12	-0.86435	0.000128978
Dock11	-0.865656	0.00225735
Tgif2	-0.865809	3.45827e-08
Slc30a7	-0.86696	1.21193e-05
Ggct	-0.867293	2.11741e-05
Acyp2	-0.867568	0.0180689
Psmg1	-0.869769	2.58639e-18
Ilf3	-0.870246	1.59224e-11
Ptpn3	-0.870484	0.0314464
Lyplal1	-0.870526	0.037648
Tmem238	-0.871346	0.0113423
Vrk3	-0.873915	1.1706e-11
Rbm44	-0.874593	0.0253975
Rmdn1	-0.875321	0.00060767
Ift172	-0.875437	0.000316986
Junb	-0.876036	7.51377e-10
Galm	-0.876936	0.000660432
Cdk6	-0.877008	1.61796e-13
Gm15500	-0.878459	8.61184e-07
Eif4b	-0.879156	3.7406e-18
Gpi1	-0.879421	2.92491e-13
Tgif1	-0.880672	6.60933e-08
Mc1r	-0.880921	0.0110936
Csf2ra	-0.881252	0.000723445
Trim28	-0.882066	5.88673e-11
Pim3	-0.884311	0.00397719
Grk3	-0.884631	0.0178536
Wdfy2	-0.886387	0.000740801
Angptl6	-0.887362	0.00842171
Suclg2	-0.890325	1.50119e-12
Cux1	-0.891748	1.10139e-11
Lyrm4	-0.892507	3.20349e-09
Atf2	-0.896195	1.74393e-11
Acap1	-0.897039	7.16215e-07
Trappc9	-0.899389	6.51223e-06
Khdrbs3	-0.903276	0.0307271
Kifap3	-0.904424	0.00150499
Ppp4r1	-0.905897	3.90566e-05
Wdr92	-0.907077	1.2262e-10
Atp11b	-0.907994	1.11167e-05
Prss50	-0.9081	4.19309e-07
Exoc3l	-0.908676	0.0179796
Mboat7	-0.911045	0.000538269
Nr1d1	-0.912178	0.0167577
Prg4	-0.912214	0.0321991
Chd9	-0.912503	3.17604e-18
Khk	-0.914691	3.62723e-07
Ppia	-0.915905	4.43445e-31
Spag9	-0.916214	0.000309216
Vegfb	-0.917451	0.000463805
Zfp1	-0.917641	0.000323791
Pih1d2	-0.9185	0.00853454
Cpsf4	-0.919005	1.98652e-11
Klf6	-0.919789	1.57529e-05
Syde2	-0.920884	0.0013608
Aldh7a1	-0.921713	8.92091e-08
Ifitm1	-0.921934	0.0318094
Ptpn7	-0.922012	3.68999e-15
Rcbtb2	-0.923744	9.78956e-06
Ctbp2	-0.924052	0.00124661
Gbe1	-0.924391	0.000520846
Skida1	-0.927097	0.0317067
Hist2h2be	-0.927879	0.00295019
Arhgef11	-0.92875	0.00621726
Tmem50b	-0.928776	0.0041074
Mia2	-0.928915	0.00114968
Sphk1	-0.929187	1.34826e-26
Dnajc2	-0.92976	2.23854e-17
Trim12c	-0.930494	2.80817e-08
Tmem254c	-0.93227	3.02219e-08
Pecr	-0.93263	3.75265e-06
Irf1	-0.936333	0.00218442
Efr3b	-0.936438	0.0121995
Snx31	-0.937252	0.00146528
Gramd1c	-0.938327	0.000261959
Creb3l2	-0.939561	0.0214794
Cbfa2t3	-0.941008	1.35109e-07
Samd9l	-0.941092	4.21891e-05
Gm9855	-0.941256	3.33804e-05
Adal	-0.942417	1.09222e-09
Cox16	-0.94396	0.00070853
Gm4924	-0.944794	0.012324
Rrp9	-0.944985	2.8578e-17
Agps	-0.94583	7.41797e-06
Hscb	-0.948107	1.10355e-05
Acp6	-0.952268	1.86675e-13
Anxa9	-0.954035	0.00179774
Cul9	-0.954472	0.0107808
Xylt1	-0.957478	4.95409e-05
Bend3	-0.958584	9.25416e-05
Lypla1	-0.959922	6.21196e-08
Gm10123	-0.961209	1.90384e-30
Unk	-0.961325	8.55189e-10
Usp11	-0.961614	4.33904e-07
Zg16	-0.961625	1.23711e-08
Shcbp1l	-0.964395	0.00290601
Oxct1	-0.966405	3.72716e-13
P2ry2	-0.968262	0.0276278
Zfp971	-0.968311	0.0197013
Morf4l2	-0.968579	1.8984e-16
Spon2	-0.970635	2.06182e-14
Hmgcs1	-0.972491	0.000146696
Ints11	-0.973486	3.53745e-18
Ptpdc1	-0.973586	0.018394
Fkbp4	-0.97503	9.60975e-19
Tgtp1	-0.975513	0.00552499
Aqp11	-0.978192	8.51394e-08
Grb2	-0.978784	6.41471e-09
Hdac2	-0.978854	8.54176e-08
Zfp987	-0.979268	0.0270616
H2-T24	-0.981051	8.61966e-05
Fam216a	-0.982688	1.50612e-05
Gtf2a1	-0.985276	1.29362e-13
Nup37	-0.989637	1.10596e-11
Wls	-0.990113	0.0144308
Car7	-0.991596	0.0124658
Prelid2	-0.992653	0.00116809
Gm21897	-0.993557	0.009223
Sdr42e1	-0.995503	0.0055242
Ss18	-0.997033	4.93486e-12
Rps6ka3	-0.997594	0.000130989
Syngr2	-1.00007	6.39965e-10
Armcx1	-1.00099	0.000244471
Flna	-1.00113	1.87112e-10
Xpc	-1.00153	2.38853e-05
Vav1	-1.00193	3.04589e-09
Nlrc5	-1.00397	0.00014996
Plxdc1	-1.0053	3.81975e-09
Tacc2	-1.0075	0.0207651
Pbx4	-1.01044	5.327e-05
Igf1r	-1.01048	1.23935e-16
Btnl1	-1.01071	0.0214856
Reep3	-1.01354	0.00431037
Lipo3	-1.01546	6.27799e-05
Atp11a	-1.016	0.0180552
Nfib	-1.01697	0.0156634
Btbd2	-1.01805	0.004684
Hilpda	-1.02294	0.000117932
Ralgps2	-1.02479	1.8612e-05
Rasgef1c	-1.02524	0.0241912
Aldh16a1	-1.02757	3.68429e-08
Actg1	-1.02986	2.8578e-17
Phka2	-1.03079	2.7497e-15
B230219D22Rik	-1.03567	1.16924e-08
Mc2r	-1.03812	0.00252864
Sox4	-1.0383	0.00334449
Med22	-1.0392	2.00514e-20
Irf2bp2	-1.03937	7.94822e-12
Mex3a	-1.04295	0.00306795
Nefh	-1.04609	3.37699e-06
Uap1	-1.04611	3.28122e-15
Smim20	-1.0467	9.4606e-16
Zfp566	-1.0495	1.08191e-06
Dolk	-1.0504	6.33236e-06
Wdr12	-1.05125	2.06925e-22
Ptpra	-1.05131	1.13636e-06
Fam172a	-1.05132	5.88412e-20
Ccnq	-1.0553	2.29943e-15
Galns	-1.05614	1.0141e-06
Chd1l	-1.0571	1.17628e-14
Txnl1	-1.05775	9.44723e-20
Wdr5b	-1.05784	0.000281069
Sept4	-1.05941	7.51792e-05
Mpo	-1.06095	0.0191219
Mfge8	-1.06176	0.00518853
Icam2	-1.06914	1.97276e-05
Trim30d	-1.07004	0.00217718
Dnajb3	-1.07105	0.00199403
Zfp72	-1.07139	0.00207135
Adss	-1.07173	6.62231e-21
H2afy	-1.07184	6.02572e-07
Ifngr1	-1.07201	6.67963e-15
Stk10	-1.07213	0.00977717
Ripor2	-1.07294	5.70579e-07
Bace1	-1.07434	0.00125119
Aldh3a2	-1.08092	1.8848e-07
Cxcl10	-1.08118	0.0161194
Hoxa9	-1.08129	0.000667731
Nfkbia	-1.08229	0.00204419
Mmab	-1.08431	4.76788e-08
Nap1l3	-1.08593	0.00530955
D330045A20Rik	-1.08597	0.000201489
Atxn7l3b	-1.08786	2.79061e-18
Sh2b2	-1.09245	0.00423738
Mtr	-1.095	1.33528e-13
Socs5	-1.0957	0.00391935
Nat10	-1.09636	7.93853e-14
Fzd7	-1.09826	3.24783e-06
Spag6l	-1.09881	0.0188473
Por	-1.104	2.60329e-14
Klhl5	-1.1044	0.00218732
Cep55	-1.10538	0.0165151
Bbs12	-1.10583	0.000320858
Myo5a	-1.10681	0.00232893
Tpd52	-1.10852	0.00242294
Rasa3	-1.10978	1.72805e-08
Tfg	-1.1138	1.55627e-25
Sccpdh	-1.11527	0.00257044
Iqgap2	-1.12048	6.58692e-10
Zcwpw1	-1.12428	0.00304361
Spata33	-1.12692	0.00565996
Gm14326	-1.12847	1.85978e-06
Ndufaf5	-1.13594	2.16724e-05
Prdx6	-1.13617	7.19836e-34
H2-Q6	-1.13806	0.00278548
Lmnb2	-1.14214	3.51456e-14
Ywhaz	-1.14404	3.02009e-19
Ces2g	-1.14607	5.02209e-24
Nr3c1	-1.14616	6.16193e-14
Fkbp5	-1.14879	2.32573e-08
Gm21056	-1.14948	0.00766208
Pdcd2	-1.14995	5.98258e-05
Cntln	-1.15569	0.00336993
Acyp1	-1.15611	7.19328e-07
Pak1	-1.15808	1.87653e-07
Casp4	-1.15982	0.0155486
Mks1	-1.16098	0.000615162
Grcc10	-1.16156	1.69373e-07
Gm26620	-1.16386	0.0173269
Smyd3	-1.16649	3.86446e-09
Cdc73	-1.17005	1.07382e-07
Ttc3	-1.17069	6.48591e-11
Gm10259	-1.17168	0.0166792
Cd84	-1.17176	3.2084e-06
Mthfd1	-1.17222	3.00049e-27
Ddx51	-1.17414	0.000385494
Gm4724	-1.17616	0.0100048
Zfp956	-1.17671	1.52291e-07
Pgm2	-1.17954	4.21056e-28
Tsga10	-1.18092	0.000154015
Lysmd2	-1.18152	0.0167026
H2-T23	-1.18553	2.38363e-11
Aldh1a7	-1.1866	4.08409e-18
Pimreg	-1.18838	0.00600829
Rnf125	-1.19085	1.85328e-06
Camk2d	-1.19173	0.00307049
Tgfbr3	-1.19346	1.20964e-25
Tmem190	-1.19637	0.015877
Ddt	-1.19853	1.14402e-09
Spint2	-1.20017	8.78678e-28
Srgn	-1.20084	1.0838e-16
AW549877	-1.2014	1.08013e-05
N4bp2l1	-1.20192	5.72065e-11
Tfpi	-1.20453	2.36793e-08
Rasa4	-1.20804	0.000282441
Frat2	-1.20853	1.06285e-07
Armcx6	-1.21154	3.6562e-06
A730046J19Rik	-1.21362	0.00327124
Gnb4	-1.2167	2.34106e-18
Fnbp1l	-1.21844	0.00527433
Dpy19l4	-1.22117	3.41924e-05
Rab4a	-1.22423	2.03767e-20
Anxa2	-1.22746	0.0135165
Adamts3	-1.22819	2.90316e-07
Tjp3	-1.23005	0.000723039
Gp1ba	-1.23313	0.000724587
Tcaf1	-1.23424	0.011531
Snx5	-1.24099	9.01642e-36
Itpr1	-1.24487	6.11388e-11
Mndal	-1.24965	0.00046726
Pdgfd	-1.25398	1.15341e-05
Pafah2	-1.25818	8.37623e-08
Rnf144a	-1.26044	0.000234518
Plcb4	-1.26082	3.62502e-09
S1pr4	-1.26378	9.2297e-10
Srp54a	-1.26655	1.44503e-18
Ocel1	-1.26811	1.4393e-05
Stau2	-1.26899	0.000548244
4921524J17Rik	-1.26983	1.25371e-14
Cbl	-1.27575	3.52263e-07
Slfn8	-1.27826	0.00296487
Gml	-1.27877	0.0123768
2210016L21Rik	-1.27897	1.12376e-17
Tmtc4	-1.28145	8.20084e-05
Bhlhb9	-1.28153	3.48333e-10
Dguok	-1.28359	1.85427e-11
Mindy4	-1.28632	0.000334574
Tdrkh	-1.28708	6.61246e-07
Arap3	-1.28999	5.2836e-09
Mns1	-1.29195	1.52979e-22
Mfhas1	-1.29413	8.0923e-10
Flywch2	-1.29744	0.00570795
Gm21748	-1.29912	0.00653922
Gm21860	-1.29912	0.00653922
Rasal3	-1.30111	1.96436e-10
Chchd6	-1.30134	3.22505e-19
Car15	-1.30307	0.0117229
AC098880.2	-1.30784	0.000761498
Synpo2	-1.31085	0.00529472
Npl	-1.31537	0.000667464
Crem	-1.31554	2.79983e-05
Zfp36l2	-1.31946	8.1039e-19
Rai14	-1.3247	0.00397589
Purb	-1.32886	7.97546e-27
Samsn1	-1.33374	6.92376e-26
Spred2	-1.33467	0.00131971
Ptprc	-1.33756	2.73822e-05
Tmem186	-1.33783	1.11152e-12
Adgrl3	-1.34174	0.00464925
Hexa	-1.34587	1.73218e-12
H2-Pa	-1.34701	0.011525
Rpl22l1	-1.34775	1.20053e-15
Il1rl1	-1.34797	2.54791e-22
Tnfrsf12a	-1.35168	0.0013542
P2ry1	-1.35415	1.8166e-09
H2-Q10	-1.35502	1.45852e-08
Rpusd4	-1.35783	1.34694e-20
Galnt6	-1.35797	2.76362e-08
Dcun1d4	-1.37085	3.41155e-06
Smim24	-1.37409	0.000983343
Iqcb1	-1.38132	0.000521499
Angptl4	-1.38217	3.84113e-21
Insig1	-1.38666	8.50475e-16
Tgtp2	-1.38966	7.34118e-05
Tmem35b	-1.39352	3.23988e-05
Cry1	-1.39385	1.9575e-11
Gm45716	-1.40881	0.000143036
Angpt1	-1.40898	0.000431798
Cul7	-1.40932	0.000117359
Prkra	-1.41248	1.10614e-14
Cmtm7	-1.41317	3.76653e-28
Nckap1l	-1.41391	1.06041e-29
9130023H24Rik	-1.4231	0.00013961
Rgs18	-1.42388	7.83429e-08
Ext1	-1.4246	8.62588e-11
Lgals1	-1.4296	3.77116e-06
Jrk	-1.43605	4.49575e-05
Slc28a3	-1.4376	0.00628339
Lair1	-1.4452	4.1431e-09
Zfp783	-1.44527	5.95567e-11
Cmtm3	-1.45255	0.000109522
Npm1	-1.45424	1.81145e-49
Tmem38b	-1.46261	0.00019439
Lipa	-1.46904	1.30915e-22
Agap2	-1.46935	0.00380864
Gm15280	-1.47722	3.24663e-08
Pld6	-1.48405	3.03286e-05
Lonp2	-1.49113	4.3104e-51
G6pc3	-1.49185	1.16122e-25
Selenop	-1.49198	4.13355e-07
Peg12	-1.49327	1.14313e-07
Prkch	-1.49383	0.000839625
Plac8	-1.49452	0.000222497
Optn	-1.49896	2.56681e-34
2310039H08Rik	-1.51089	6.84809e-11
Dennd2d	-1.51602	0.00159163
Hip1r	-1.51626	4.99577e-06
Rad9b	-1.51857	0.000346486
Tk2	-1.51884	1.41849e-17
Slfn10-ps	-1.52517	1.25759e-07
Mterf1b	-1.52621	6.3709e-06
Prkag2	-1.53833	2.80849e-05
Soga1	-1.53912	7.79379e-08
Il27ra	-1.54069	2.73391e-07
Hpn	-1.54222	9.66342e-21
Nfkbid	-1.54286	2.78481e-06
Klhl6	-1.54541	1.75473e-11
Strbp	-1.54553	5.93192e-23
Dpp4	-1.55194	0.00095809
Gna14	-1.55282	1.33897e-18
Tgfb1	-1.56363	0.00031548
Aktip	-1.57332	0.000206416
Dusp1	-1.57838	1.3306e-15
Patl1	-1.57884	5.54711e-09
Gm14434	-1.59998	0.00271714
2410131K14Rik	-1.60715	0.000420021
Smim13	-1.61599	2.80832e-19
Rab37	-1.63326	0.000441746
Lmcd1	-1.63705	4.88654e-07
Prkce	-1.64165	0.000500795
Gm21887	-1.6469	8.24873e-14
[truncated: 179 more rows]
