# Supplementary material for: Methyltransferase complex subunit METTL3 maintains genome stability of erythroid cells via MTHFD1-mediated nucleotide biosynthesis
Source: J Clin Invest. 2026 Mar 10;136(9):e196578. doi: 10.1172/JCI196578 (PMC13132386; doi:10.1172/JCI196578)
Supplement: Supplemental table 2 [file jci-136-196578-s277.xlsx]

## Sheet: Con ProE vs Mettl3 cKO ProE
gene	log2FoldChange	padj
Notch3	5.75306	1.03734e-08
Tenm2	5.19114	3.97322e-07
Gm47612	4.89942	4.52711e-08
Tspan17	4.82988	2.7449e-06
Lamb3	4.72167	3.95408e-06
Gm3183	4.69202	9.10855e-05
Inf2	4.5972	2.40375e-12
Csprs	4.5904	7.56268e-05
Slc22a18	4.45974	9.29473e-05
Gm8334	4.34719	0.00019583
Kif1a	4.34521	0.000130413
Stxbp6	4.33965	1.55817e-05
Bmyc	4.16035	6.48676e-19
Fstl3	3.98649	0.000328457
Dlg5	3.93716	9.0163e-05
Hoxb2	3.83718	0.000402165
Emcn	3.74936	0.000143114
Col7a1	3.71513	0.000196325
Spns2	3.62245	3.26139e-06
Vdr	3.61324	4.36029e-05
Tmem184a	3.53618	6.24065e-19
B4galnt4	3.47274	4.54149e-05
Zfp987	3.47211	0.000134243
Chpf	3.44161	2.24298e-15
Gm5373	3.43169	1.93802e-09
Cpeb2	3.3942	9.16786e-05
Gdpd3	3.37459	1.26333e-06
Tnfaip8l1	3.28024	2.06499e-06
Gm48691	3.2713	0.000910736
Comp	3.2389	0.000950987
Pcdh15	3.21545	4.39213e-05
Arhgef10l	3.17894	0.00101579
Grik2	3.15781	4.64558e-06
Cldn10	3.11092	3.85135e-10
Fam124a	3.06861	4.38314e-08
Tmem141	3.06429	6.92698e-08
Plek2	3.02975	3.01543e-28
Sytl3	3.02235	0.00061824
Nradd	2.99467	2.31099e-05
Tmeff2	2.88015	0.000518156
Adap1	2.87525	3.51847e-05
Itga6	2.79538	4.54294e-16
Vmn1r65	2.79165	0.000391937
Plch2	2.78058	0.00122177
Klhl36	2.76791	6.15565e-12
Gm48497	2.75163	0.0017851
Mgst2	2.74686	0.000563637
Gm17535	2.73199	3.15544e-06
C2cd4a	2.73098	0.00178339
Gprc5d	2.73092	0.000855013
Reck	2.72821	0.00082953
Ephb6	2.71888	0.000814808
Smok2b	2.71282	0.00187094
A830018L16Rik	2.67734	8.62636e-07
Cc2d2b	2.66782	0.00119862
Acy3	2.64245	3.24597e-06
Mmgt2	2.63201	7.2115e-10
Tnfrsf17	2.62431	0.00215545
Batf	2.61484	0.00101085
Atp13a4	2.59117	0.00168237
Tnfrsf18	2.56607	4.23622e-08
Nipal1	2.55663	0.00222729
Tirap	2.53489	4.3491e-15
Ackr3	2.51642	0.000370513
Trim47	2.47526	7.53402e-06
Gm48786	2.47338	0.000181089
Gmpr	2.47091	0.00237761
Gm10557	2.46568	0.00252012
Gm10721	2.45977	4.23478e-16
Hspa1b	2.44891	7.08831e-05
Cbfb	2.4483	0.000132942
Avpi1	2.44637	9.4644e-13
Tspoap1	2.43134	6.40894e-09
Gm21738	2.40608	1.04342e-09
Gm15276	2.4042	0.00215316
Gm11168	2.39095	1.61991e-08
Hdhd3	2.38771	2.5447e-13
Smyd1	2.37361	0.00302777
Plec	2.33808	3.3645e-21
Sept9	2.33648	1.4485e-19
Lgals7	2.3309	0.00166192
Celsr2	2.32808	0.00182375
Gm10720	2.32118	4.40653e-08
Ccdc40	2.30937	7.89467e-06
Bglap3	2.29153	1.63874e-05
Hsd3b7	2.2821	1.07155e-17
Sidt1	2.27862	0.00338967
Cdkn1a	2.27627	7.09598e-06
Nphp3	2.25746	0.000106654
Cacna1a	2.25692	3.31863e-05
Pgm1	2.24669	0.00041474
Rrad	2.24379	1.19341e-06
Gm10722	2.23003	8.31566e-11
Plpp2	2.22923	6.85867e-09
Styk1	2.21043	0.00259356
Fzd3	2.20009	0.000606402
Tdrkh	2.19944	2.01892e-06
Trip10	2.19881	3.44974e-06
Dok2	2.15567	0.00390756
Gm10719	2.15219	4.02252e-11
Gm10718	2.13952	8.04132e-06
Myo1b	2.13616	0.000576924
Slc8b1	2.12481	7.42984e-08
Gm10717	2.12316	1.22437e-12
Gm10801	2.11188	5.68087e-09
Flg	2.11157	0.00244001
Gm5812	2.10879	0.00378354
Kif7	2.09071	8.73673e-05
Zfhx2	2.07657	0.000424725
Chst12	2.06679	5.92637e-30
Nhsl2	2.04974	2.12877e-06
Ikbke	2.04847	7.49605e-05
H2-DMb1	2.0475	0.00101616
Acot7	2.04609	2.1561e-09
Gm10800	2.04217	7.71939e-06
Itgb7	2.03048	4.52487e-09
Tnks1bp1	2.02084	0.00256618
Treml2	2.00491	8.7777e-06
Nlgn2	2.00122	2.88094e-05
Cers5	1.99838	5.23093e-05
Trp53rkb	1.99386	8.94909e-24
Rpp38	1.98421	1.87615e-13
Pdzd3	1.9744	0.00496308
Fabp5	1.95103	1.87615e-13
Gm47191	1.94366	0.000156409
Il11ra1	1.91559	4.44634e-08
Tmem88	1.91455	0.00553116
Ppm1k	1.91309	8.62636e-07
Glis1	1.91187	0.00536141
Pard3	1.90762	0.00526776
Ldhd	1.89887	0.00130647
Tnrc18	1.89199	1.17495e-05
Cacnb4	1.88442	0.00534729
Zbtb37	1.87726	5.80012e-09
Prelp	1.86992	0.00181063
Lrrfip1	1.85544	7.11798e-08
Tinagl1	1.8376	1.097e-31
Ctsc	1.81695	2.89145e-06
Hgfac	1.81028	0.00546823
Zmat4	1.81016	0.00673299
Phactr1	1.80631	0.006752
Mfsd5	1.79975	2.43747e-08
Inppl1	1.79865	0.00439581
Mycbpap	1.79215	0.00588601
S100a10	1.79124	0.000430178
Gemin4	1.77603	2.76699e-10
Sirt5	1.76688	1.03271e-06
Fkbpl	1.76306	7.79886e-10
Zfp768	1.75085	2.90181e-05
Cmtm7	1.74961	1.25586e-16
Gm13857	1.74695	0.00602533
Ulk3	1.73267	6.62687e-05
Creb3l3	1.72938	0.00733323
Gm47626	1.72539	2.92875e-05
Kcnip2	1.72441	2.7449e-06
Gnb1l	1.72064	6.03871e-14
Olfr510	1.71802	0.00153384
Oas1e	1.71746	0.0077226
B3gnt8	1.71608	0.00336392
Atp9a	1.70964	0.00778984
Pax5	1.70778	0.00606463
Castor1	1.70495	0.00128905
B3galt4	1.70292	9.78824e-05
Dyrk3	1.69413	3.16871e-10
Phlda2	1.68421	1.96984e-05
Olfr1305	1.66735	0.00475861
Tubb3	1.66446	0.000682742
Faah	1.66292	0.00282543
Olfr414	1.65055	8.2201e-05
BC035947	1.65023	0.00227674
Necab3	1.64635	1.45026e-06
Gm47685	1.64451	0.00527987
Aunip	1.64136	6.72595e-36
Lysmd2	1.64061	0.00733572
Gm48269	1.63813	4.51137e-05
Mfsd4b5	1.62285	0.00794198
Gm48541	1.60976	0.00335699
Tshz1	1.59665	3.55364e-08
Cyba	1.5961	4.64707e-09
Agpat2	1.59424	3.64295e-05
Ndufaf4	1.59368	4.58301e-21
Coa7	1.59081	1.54568e-19
Nsmf	1.58962	1.85466e-08
Pop7	1.58722	6.02694e-32
Rnf219	1.58667	3.11557e-08
Hpd	1.58511	0.00757753
Tmem38a	1.57975	0.00757753
Selplg	1.57428	1.04342e-09
Nudt18	1.57066	2.98681e-08
Tefm	1.56322	2.35966e-13
Gm48119	1.55	2.72772e-05
Brf2	1.53716	1.57788e-06
Nfic	1.5298	3.19009e-07
Zscan18	1.5297	0.00959376
Bloc1s3	1.52726	0.00355127
Mpzl1	1.52417	5.51536e-05
Ptprcap	1.52159	6.98063e-05
Mef2c	1.51924	0.000180949
Tcirg1	1.51905	2.98681e-08
Det1	1.51514	2.11091e-16
Lpar5	1.51357	0.00193144
C130026I21Rik	1.50917	0.00830998
Tradd	1.50764	7.61247e-22
Ssbp4	1.49935	1.24956e-09
Zcchc2	1.49059	6.19869e-08
Mrpl43	1.47971	8.30474e-19
9530050K03Rik	1.47281	0.0115583
Porcn	1.47102	0.00658937
Tbcc	1.47094	6.99687e-37
Tspan14	1.47008	4.38314e-08
Tnfaip8l2	1.46965	4.50784e-05
Bnip3	1.4684	3.40758e-12
Zfp629	1.46476	9.45674e-06
Trim35	1.46307	7.31264e-20
Wtap	1.46284	1.39165e-11
Clba1	1.4627	0.0112162
Rtp4	1.46255	1.70114e-05
Gm11839	1.46234	0.00553116
Traf3	1.4612	4.83096e-06
Hic2	1.46021	0.00113008
D17H6S53E	1.46021	0.000472379
Atp23	1.46021	1.19265e-07
Pgpep1	1.45937	4.44608e-07
Vmn1r91	1.45813	0.00596843
Plpp7	1.45795	1.46948e-05
Arhgef18	1.45671	0.00077611
Slfn9	1.44969	2.03552e-06
Zswim1	1.44958	8.84187e-13
Gtf2ird1	1.44818	9.28549e-06
Olfr1307	1.44769	0.000109763
Gm47056	1.44601	0.000761992
Trp53i13	1.44572	0.0023261
Mrm3	1.44159	2.42557e-11
Glod5	1.44022	0.0120826
Gm48493	1.43596	2.89418e-05
4930515G13Rik	1.43372	0.0100762
Icam2	1.43365	0.000240196
Inka1	1.41881	2.49743e-06
Zfp948	1.41754	9.06176e-05
Gm10715	1.41674	0.00494694
Ephx1	1.4164	0.0126243
Agap2	1.41036	0.0126079
Amz1	1.40975	0.00280538
Prkcq	1.40902	0.000107326
Anxa6	1.40791	5.16301e-09
Gm47968	1.40464	0.00182539
Dock5	1.39894	1.74909e-05
Bsn	1.39815	2.54203e-17
Slc18b1	1.39059	0.0033488
Nipsnap1	1.38602	0.000920759
Vmn2r24	1.38528	0.000169015
Nlrp9b	1.38166	0.0107363
Ebpl	1.37376	5.25645e-08
Lsm10	1.3707	1.61632e-18
Ubiad1	1.37028	7.08582e-14
Sac3d1	1.36656	2.06622e-11
Gm21056	1.36472	0.00255003
Spsb2	1.36416	3.70694e-08
Fam129b	1.36331	2.31944e-05
Vmn2r56	1.36204	0.000552284
Cited4	1.36154	2.25834e-06
Srl	1.35671	5.52947e-05
Sytl2	1.35467	0.0140536
Sigirr	1.35039	1.95839e-06
B3gnt9	1.34983	0.00773275
Borcs6	1.34631	0.00968982
Rpp25l	1.34463	4.59166e-10
Arhgef40	1.34414	1.66708e-11
Syne2	1.34331	0.00883673
Sept1	1.33584	1.07614e-07
Pfkp	1.3327	0.000121506
Gm48128	1.33206	4.31952e-06
2200002D01Rik	1.33199	0.0049207
Zfp964	1.33101	0.00123334
Fkbp9	1.32993	1.64786e-06
Lepr	1.32424	0.0141815
Rgs11	1.3223	0.00691022
Hoxa7	1.32115	0.0100147
Ccdc85b	1.32067	3.47188e-07
Gm47654	1.3197	1.0705e-05
Fam71f2	1.31602	0.0143778
Zfp775	1.31394	0.00122177
Tmem40	1.30768	1.8542e-05
Ift22	1.30658	6.53195e-06
Unc13a	1.30474	0.012539
Galnt7	1.30458	2.19317e-07
Olfr648	1.30251	0.00673976
Alyref2	1.30156	0.00187128
Zfp710	1.29035	0.00103711
Vmn2r-ps54	1.28705	0.0156317
Ears2	1.28639	7.35062e-09
Zdhhc1	1.28542	4.72767e-06
AC132444.6	1.2846	0.0153751
Arhgap29	1.27854	0.0115583
Fdx1l	1.27746	1.94603e-18
Gm45844	1.27152	0.00891134
Gpt	1.26931	1.10136e-08
Sco2	1.26703	1.12818e-10
Prss36	1.25871	0.000260443
Dcn	1.2564	0.0129407
Mrps34	1.25473	3.11851e-15
Ndrg2	1.25308	9.7082e-05
Lasp1	1.24927	0.000128641
Galk2	1.24847	0.000135688
Cachd1	1.24742	2.25969e-11
Hps6	1.24726	3.74148e-06
Vmn2r114	1.24605	0.000965841
Atp1a4	1.24525	0.0119145
Bcdin3d	1.2434	1.85268e-06
Cyp4f16	1.2424	0.0134658
Gm340	1.24238	9.44752e-08
Bloc1s4	1.23995	0.00336966
Cd9	1.23923	0.000265988
Aldh3b2	1.23915	4.69217e-05
Olfr804	1.2387	0.00656334
Hs1bp3	1.23712	0.000111774
Mrpl46	1.23709	3.06373e-23
Pdzd2	1.23171	0.0033117
Lcmt2	1.22904	1.83701e-17
C1rl	1.22859	0.00125782
Ptrh1	1.22853	0.000440954
Adamts10	1.22697	0.0140313
Bag5	1.22495	1.6145e-11
Spr-ps1	1.2248	0.0102333
Gpr150	1.22207	0.00307327
Vmn1r13	1.21863	0.00796978
Sh3bgrl3	1.21314	6.82176e-12
Slc35f5	1.2128	0.000374159
Gp5	1.21187	6.40428e-08
Plxnd1	1.21133	0.0186734
Rufy1	1.20626	0.000169679
1700021F05Rik	1.20616	5.01669e-06
Tmc3	1.20116	0.00684777
Nos2	1.20103	0.0143855
Socs2	1.20073	0.0118926
Gns	1.19769	4.34844e-06
Ccser2	1.19477	0.00101085
Ninj1	1.19475	3.94665e-09
Mief2	1.19141	0.00168443
Mrps2	1.1868	3.4091e-13
Tet1	1.18264	0.000976319
Rgs14	1.1789	0.00815008
Crip1	1.17828	7.08719e-07
Phax	1.17809	7.51991e-13
Sfi1	1.17613	2.76771e-05
Phlda3	1.17537	0.0113029
Gpr137c	1.17497	0.0161089
Nxt1	1.17489	1.33365e-17
Mad2l1bp	1.17304	1.9607e-10
Mamstr	1.17249	0.0203101
Stard5	1.17161	0.000960141
Pik3c2b	1.17095	0.000551852
Rdh14	1.16934	4.95846e-08
Fam210a	1.16872	1.33009e-16
AU022252	1.1675	0.000112864
Podxl	1.16349	0.0206888
Frmd4b	1.16002	0.0188084
Pros1	1.15625	0.0129407
Padi2	1.15294	0.0210399
Gm8153	1.14973	0.0212341
Olfml2a	1.14748	0.00710264
Chid1	1.14637	3.31065e-13
Zbp1	1.14586	0.013375
Haao	1.14561	0.018909
Riox1	1.14504	0.000920094
Olfr1336	1.14376	0.00284676
Zfp296	1.14352	0.00985848
Fgf2	1.13895	0.0210029
Emilin1	1.13784	0.00149902
Fli1	1.13655	0.00617913
Rnf135	1.13654	0.000304198
Slc37a1	1.13256	3.1519e-05
Arxes2	1.13163	0.0146317
Gm10033	1.1301	0.000119172
Spx	1.12828	0.0209178
Ptms	1.12788	0.0131517
Arpc1b	1.12737	4.83436e-13
Gpatch4	1.1264	2.84308e-21
Clp1	1.12591	5.92722e-14
Gm42927	1.12556	0.000274555
Ehf	1.12356	0.0188369
Zfp286	1.12225	0.0221172
Spire2	1.12047	0.00469745
Olfr46	1.11957	0.00322114
Mbtps2	1.11947	1.09287e-06
Rab32	1.11938	0.0126007
Magi3	1.1181	0.000107156
1810046K07Rik	1.11713	0.0197608
Gm14300	1.11461	0.0230038
Tnfrsf21	1.11449	2.19321e-07
Vash2	1.11268	0.0178185
Fkbp14	1.11047	0.0214873
Ltbr	1.10984	0.0174871
Lzts2	1.10979	9.46199e-05
Gsdma	1.10975	0.0148117
Def6	1.10755	5.79966e-10
Top1mt	1.10747	1.15693e-05
Dlgap4	1.10727	1.76684e-06
Rassf4	1.1067	0.00364984
Zkscan17	1.10414	8.63101e-06
Prokr1	1.10334	0.000124024
Dbt	1.10214	0.000532982
Rpgrip1	1.10152	0.0194735
Zcchc14	1.10092	0.0205342
L3mbtl4	1.10067	0.0212459
Ifi213	1.10028	0.0135913
Ass1	1.09733	0.000150808
Sdc1	1.095	0.00120979
AW209491	1.09453	2.7219e-14
Gimap9	1.0944	4.5689e-07
Ccdc50	1.09022	8.9757e-09
Gm48416	1.08662	0.00218477
Ythdf2	1.0842	1.60168e-25
Gm42785	1.08308	0.0126366
Nceh1	1.08251	0.000176855
Pisd	1.08237	2.83928e-06
Gm47951	1.08154	0.000820493
Hes6	1.08106	7.87971e-09
2610318N02Rik	1.07954	5.35196e-08
Ly9	1.07802	0.0040561
Grwd1	1.07798	1.2182e-15
Myc	1.07769	7.02355e-10
Slc16a3	1.07386	0.000133351
Tnik	1.07306	0.000189952
Arl10	1.07061	0.0143119
Lhcgr	1.07044	0.00609481
Gm42669	1.06722	0.000517358
Acadsb	1.06679	1.5275e-05
Mterf4	1.06615	7.58353e-08
Kcng2	1.06505	0.00453028
Prlr	1.06388	0.0180963
Nrros	1.06245	2.34236e-10
Olfr1221	1.06107	0.0091754
Ccdc9b	1.0599	0.0105591
Vmn2r79	1.05735	0.000439963
Trp53rka	1.05668	0.000914196
Ddx28	1.0566	4.89532e-12
Lipt1	1.05491	0.00317861
Eef1akmt4	1.04934	3.32394e-06
Gm28048	1.04838	0.00112085
Repin1	1.04718	8.76672e-07
Pik3c2a	1.04579	0.00128905
Ptpn3	1.03831	0.0265272
Ifit1	1.03674	0.00101085
Egfl7	1.0362	1.17895e-07
Zswim3	1.03446	2.1639e-05
Ppp4r4	1.03429	0.0181612
Lins1	1.02831	8.96858e-06
Necab1	1.02557	0.00754403
Gja1	1.02467	2.67068e-06
Gsdmcl2	1.0213	0.0280412
Lime1	1.02047	0.0153879
Cers4	1.01975	0.0255734
Wfikkn2	1.01893	0.0209066
Galk1	1.01877	3.42849e-05
Znrd1as	1.01754	6.24208e-05
Gm48216	1.01594	0.00277146
Osm	1.01535	0.000495748
Pter	1.01229	5.07047e-05
Camk1	1.01107	0.0193965
Pdia5	1.00925	0.028306
Gm28990	1.00918	0.0246205
Slc19a2	1.00891	0.000290213
Ndufaf1	1.0084	3.95379e-15
Gm12250	1.00733	0.00623665
Elac1	1.00586	0.00194038
Olfr734	1.00485	0.0201293
Tm2d2	0.99904	2.50495e-05
Adat3	0.998549	1.41301e-05
Tnfsf13	0.998266	0.000440107
Slc26a6	0.996032	0.0178345
Cactin	0.995846	0.000113088
Nudt2	0.995529	1.02141e-05
Xylb	0.995488	0.00024047
Apex1	0.994736	1.22437e-12
Mfng	0.993596	0.000706434
Slc30a6	0.993532	2.8048e-08
Akr1c13	0.990825	0.00176969
Ermard	0.985205	1.12732e-05
I830077J02Rik	0.983045	0.0263163
Fbxo36	0.980542	0.000187542
4931409K22Rik	0.979562	0.0205861
Tppp3	0.977233	0.00193813
5730480H06Rik	0.97684	0.000171806
Rassf5	0.975059	2.83435e-06
Clrn1	0.972734	0.0186393
Card19	0.972097	0.00727261
Harbi1	0.969153	1.55854e-07
Vmn1r55	0.968803	0.00496814
Pheta1	0.968616	0.0017545
Ces2f	0.968178	0.0117749
Armc2	0.967854	0.0317132
Atp11a	0.965526	0.0223087
Il2rg	0.962636	0.000158711
Phospho2	0.962285	7.6485e-16
Podxl2	0.962041	0.0277133
Slc51a	0.960966	0.0191204
Nif3l1	0.959849	2.67053e-16
Chchd4	0.959498	2.03523e-06
Pgp	0.956448	1.13518e-11
Gnpnat1	0.956165	0.000184633
Reg2	0.95529	0.00161779
Vmn2r53	0.952673	0.000885946
Vmn1r81	0.948553	0.00113285
2410004P03Rik	0.948444	0.0103472
Ndst1	0.947675	0.010724
Spg20	0.947268	2.47187e-07
Erbb3	0.945884	0.00166192
Olfr147	0.944887	0.0189743
Pars2	0.94487	1.59142e-05
Fbxl8	0.942928	0.00345199
Adnp2	0.941927	1.14179e-06
Gm49203	0.941801	0.023838
Fam69c	0.941748	0.0335632
Znhit2	0.939641	7.87613e-08
Gm17555	0.93833	0.0291664
Gdf3	0.936546	3.03803e-06
Cish	0.935281	0.0155231
Mettl18	0.934156	2.21828e-06
Cyb5rl	0.93404	0.00759146
Rps4l	0.932727	0.00759802
Olfr45	0.932439	0.00804105
Mex3d	0.930932	0.00731381
Ydjc	0.930646	0.000493641
S100a1	0.929461	0.000416955
A530064D06Rik	0.928985	0.023838
Ccdc51	0.928397	8.08889e-08
Gm9797	0.926091	5.52947e-05
Ctsf	0.924738	5.0397e-05
Nudt7	0.924404	0.000353176
Spata2l	0.922439	0.0277999
Nck1	0.920205	3.74805e-09
Vmn2r120	0.918442	0.000490702
P3h1	0.914823	0.00375875
Aff3	0.914776	0.0158513
Gm49395	0.913261	0.0219427
Hspbap1	0.912521	1.48563e-08
Nop9	0.911998	2.72206e-06
Rpusd2	0.90829	2.33937e-06
Acads	0.907064	2.24032e-11
Kctd13	0.905202	0.00384142
Trim65	0.904432	0.000523067
Agbl4	0.903722	0.0375322
Zcchc3	0.898099	0.000523067
Gm17132	0.89629	0.000363819
Prickle1	0.896153	0.011894
Gm36704	0.895206	0.030448
Fam199x	0.895051	0.0004059
Cstb	0.89395	6.39245e-06
Slc50a1	0.893764	0.0101203
Bcl11a	0.893573	3.30282e-08
Fam234a	0.893192	0.00182279
Rslcan18	0.8929	0.00807223
Ehd2	0.892731	7.15369e-06
Gm47355	0.892536	0.0184724
Ero1lb	0.890549	0.00230532
Gm44821	0.889634	0.0260029
2210408I21Rik	0.889498	0.00418271
Cx3cl1	0.887848	0.0328834
Gm47103	0.886952	0.0113239
Olfr539	0.886804	0.0121393
Dnmt3b	0.886767	0.00204112
Tmem181b-ps	0.886251	0.0201691
Rrp15	0.885746	2.45592e-08
Ccm2	0.885256	2.25168e-07
Sdr39u1	0.88438	0.0134057
Kti12	0.884225	1.17738e-10
Gm21750	0.884068	0.0396523
Mapre3	0.882966	0.0393064
D130043K22Rik	0.882376	0.0392684
Smco2	0.882003	0.0281905
Zfp456	0.881923	0.0154433
Olfr161	0.881674	0.0145146
D830030K20Rik	0.881299	0.0399416
Ccdc69	0.881168	0.0209036
Plekhg5	0.880457	0.0220873
Gm47678	0.879894	0.016865
Hsh2d	0.879122	4.42393e-05
Mrps6	0.878168	0.00017063
Zbed3	0.877657	0.000115446
Capg	0.876086	1.03043e-07
Cbx2	0.875687	0.00115211
Pdf	0.874959	0.000635558
Abt1	0.874828	2.82217e-09
Tssc4	0.874691	4.09409e-10
Wdr73	0.874511	2.76771e-05
Exosc4	0.872936	2.21692e-10
Trim13	0.872565	0.00019226
Ada	0.871422	0.000155911
Vmn1r87	0.871176	0.0144979
Acer2	0.86855	0.00941945
Mtmr10	0.866438	0.000820928
Nudt16	0.86579	0.000442639
Pdia4	0.864554	7.79886e-10
Naaa	0.863458	0.0119525
Cd320	0.862693	1.22595e-05
Nox4	0.861793	0.0260723
Gm47933	0.861746	0.0277663
D130040H23Rik	0.861633	0.0162353
Nupl2	0.86059	1.65301e-06
Vmn2r76	0.859654	0.00374636
Mrps12	0.856829	9.44107e-09
Smg8	0.856349	5.69235e-07
Tstd1	0.856038	0.0346926
Rwdd3	0.856023	0.00967323
Spats2l	0.854977	0.0408429
Ipmk	0.854497	0.000261645
Ripk3	0.853257	8.01509e-06
Habp4	0.852932	0.0294604
Adgrl3	0.851933	0.0252257
Ppp1r36	0.850891	0.029053
Dynlt1b	0.85068	0.0179757
Bdh1	0.849971	0.000114406
Smco4	0.849914	0.00964303
Shq1	0.848576	3.24686e-10
Ncl	0.848065	5.3525e-13
Fuom	0.846074	0.0132172
Grtp1	0.84372	0.00837828
Gm47147	0.843637	0.0408429
Tmem237	0.843468	0.00337112
Ndor1	0.843053	1.01687e-05
Nanp	0.842024	6.31811e-07
Mvd	0.841821	0.00985848
Lyn	0.840414	0.000749503
Anxa5	0.839686	0.0102451
1700013F07Rik	0.839301	0.0294604
Tex264	0.839205	0.000114406
Hpdl	0.837942	0.0443439
Sumf1	0.837333	0.00650674
Plbd2	0.837026	9.01336e-05
Ric1	0.836534	0.0174518
Gm45871	0.836079	0.040187
Rbm15	0.833748	1.54463e-06
Commd5	0.83347	4.32955e-08
Tmem67	0.832691	0.00807751
Lrrc8d	0.831931	1.06457e-05
Myo5a	0.831262	0.0241309
Gm4070	0.829818	0.0446089
Muc13	0.827676	0.0235494
Grik5	0.827615	0.04293
Lrp10	0.824232	1.22178e-05
Cmtr2	0.823807	6.88246e-05
Eif1a	0.82377	4.15643e-11
Tpst2	0.823537	1.30714e-10
Tob1	0.822947	0.0119675
Dhrs13	0.822581	1.882e-05
Osbpl11	0.821821	0.0103964
1110012L19Rik	0.819903	0.0013103
Nln	0.8185	9.39457e-06
Tnip2	0.817886	0.00790078
Reep6	0.817774	1.84877e-06
Gm9257	0.817546	0.0472395
Tnfrsf25	0.817383	0.0444504
Frrs1	0.816784	4.31769e-09
Med18	0.816646	0.00113565
Thnsl1	0.816486	0.0101918
Olfr635	0.813006	0.0221857
Cpne8	0.812609	0.0340936
Nrg4	0.812377	0.0457851
Gusb	0.811238	4.39125e-09
Renbp	0.811175	0.0339567
Zfp574	0.811074	1.82498e-05
Zbtb9	0.810712	1.66751e-05
Gm21962	0.809694	0.0235628
Cd1d1	0.8096	0.031841
Zdhhc7	0.80945	0.00114107
Trmt5	0.807333	6.75596e-05
Faap100	0.806599	4.58875e-06
Snrk	0.805922	0.000101084
Gfod2	0.80574	0.000375718
Slc7a5	0.804076	9.83296e-05
Dusp7	0.803044	0.00519835
Itm2a	0.798661	0.0281905
Trmt10c	0.797288	1.15706e-11
Gemin6	0.795109	4.03929e-06
H6pd	0.794877	0.00225148
Atp1b2	0.794733	0.000734467
Mgat2	0.793704	0.000344077
Tmsb10	0.793255	9.93324e-05
Nsun2	0.79283	3.38525e-05
Fut10	0.79086	0.0241882
Vmn1r218	0.789577	0.0140853
Hspe1-ps2	0.787634	0.0475475
Adck1	0.787592	2.7137e-05
Fam136a	0.787558	9.38125e-05
BC017158	0.787124	0.000284043
Tmem168	0.785921	1.0705e-05
Sergef	0.785373	0.000195323
Wdr18	0.785212	1.11927e-07
Gm5141	0.784507	0.0275687
Manba	0.782877	0.00213642
Gm48054	0.782863	0.0467102
Hps4	0.78255	0.00417664
Ccdc71	0.782168	1.1839e-08
Myo10	0.781763	0.0374839
Sde2	0.781738	1.52844e-07
Wfikkn1	0.779976	0.0456519
Bambi	0.779324	0.00481343
Nop2	0.776643	3.56923e-08
Pex11g	0.776595	0.016311
Crtc3	0.774248	0.0103968
Hibadh	0.773097	3.82009e-08
Upp1	0.772594	0.0459421
Mlycd	0.772589	0.0383775
Rtkn2	0.772272	0.0434591
Spr	0.772078	1.20764e-06
Tmem97	0.772003	1.01687e-05
Zfp566	0.771695	0.0031709
Tbc1d10a	0.770487	0.0262711
Socs6	0.769588	4.54149e-05
Txnrd3	0.768803	0.00961889
Zfp623	0.767513	0.00680021
Man2b1	0.767483	1.9953e-05
Mst1	0.764834	0.0012933
Zfp787	0.763573	0.00897629
5730522E02Rik	0.763393	0.0416281
Tc2n	0.762918	0.0322562
Timm17a	0.762328	1.58162e-07
Cntf	0.761353	0.0306328
Llph-ps2	0.761299	0.0225645
Trim26	0.760658	0.000616112
Coa6	0.759445	0.000338464
BC030499	0.758609	0.0172367
Gm14226	0.757983	0.032132
Pde4a	0.757874	0.00107077
Tpgs1	0.757824	1.22509e-07
Lsm4	0.757592	0.00291135
Oscp1	0.757271	0.0237649
Rrs1	0.756399	4.94854e-05
Tmem181a	0.754286	0.0139157
Homez	0.753301	0.0350303
Dmac2	0.753198	4.39213e-05
Slc52a2	0.752831	0.00730751
Irgm1	0.750826	8.08371e-05
Nipal2	0.75032	0.0121393
Gm16223	0.749964	0.0180071
Arnt2	0.747157	0.0445573
Zfp667	0.746941	0.0112046
Rtl8c	0.744683	0.0385924
Klhl25	0.744662	0.00448043
Raph1	0.74279	0.02778
Slc25a4	0.741775	0.000127004
Gm13366	0.740748	0.0432832
Smim26	0.740606	0.0209466
Atg101	0.738255	0.000795263
Tut1	0.737775	3.57641e-05
Car13	0.737172	0.00930338
Rftn1	0.73677	0.00147233
Palm	0.734442	0.0485657
Mtap	0.732791	0.000749503
Aen	0.732591	3.07325e-07
Tmem98	0.732114	0.00663179
Esrra	0.731929	0.0211494
Tulp3	0.731741	0.0340565
Ctbp2	0.731193	0.0208427
Tmem192	0.729786	0.00380194
Cd248	0.729712	0.0238081
Pla2g15	0.729007	0.0102729
0610037L13Rik	0.727464	0.000164403
Hexim1	0.726898	0.00325414
Fadd	0.726694	9.58443e-06
Gnaq	0.723763	0.0103438
Usp17la	0.723721	0.0483774
E130309D02Rik	0.723379	0.00254377
Zfp606	0.72315	0.021896
Rnf113a2	0.72226	0.00024047
Arhgdib	0.722102	4.50223e-05
Fastkd1	0.721119	0.000344101
Impa2	0.720259	0.00171978
Rnf113a1	0.71994	0.00270683
Bicd1	0.719216	0.00274877
Slc9a3r1	0.717945	0.0105615
Rdh9	0.716673	0.0456929
Prpf40b	0.715449	0.0152334
Fam104a	0.715113	3.47501e-06
Rassf6	0.714799	0.0452848
Nsmce3	0.714251	0.0243867
Cd48	0.71396	0.0483414
1600014C10Rik	0.713588	0.00453982
Map7d1	0.713362	0.0485499
Myl6b	0.71316	0.042829
Asb8	0.712944	0.000400874
Dok1	0.711621	5.02425e-06
Svbp	0.711191	1.92489e-08
Zfp64	0.709294	3.54933e-05
Spg21	0.708972	0.000472154
Scand1	0.707819	0.0444504
Peg12	0.707472	0.0386194
Lefty1	0.706971	0.000342481
Thap11	0.706935	0.00768034
Morc2b	0.70637	0.0420591
Nfya	0.705634	0.0250449
Prep	0.704968	5.0011e-07
Gm18186	0.703767	0.0294604
Zfp52	0.703634	0.00954898
Mrpl15	0.703338	1.44172e-09
Ggta1	0.702977	0.0126447
Unc119	0.70286	0.00801639
Llph	0.702738	0.000260497
Mvb12a	0.702727	8.96884e-05
Ikbip	0.700824	0.00022616
Jmjd6	0.700802	9.10668e-05
Adprhl2	0.700093	3.90824e-05
Mtx3	0.700017	0.00625045
Zfp975	0.698843	0.0175836
Vps33a	0.698511	5.51076e-06
Gm14391	0.698207	0.00185347
Ralb	0.696979	0.0378586
Psmb10	0.69615	0.000583825
Tor3a	0.695958	0.0114202
Erfe	0.69504	0.0286716
Sox4	0.695033	0.04437
Pkn3	0.694477	0.0422424
Slc19a1	0.69119	0.000223395
Ankrd13b	0.690004	0.0320473
Gm17131	0.689443	0.0217668
A430005L14Rik	0.689132	1.39632e-09
Mfsd2a	0.688609	0.0403494
Wdr89	0.688463	0.00863298
E130311K13Rik	0.687689	0.00999404
Zfp85	0.686375	0.026727
Zg16	0.685083	0.00481874
Gm48111	0.684453	0.0301724
Rxylt1	0.683327	0.00576019
Ptgr1	0.68268	0.00564184
Ivd	0.682446	0.000953447
Gm4924	0.682409	0.0483872
Cbr1	0.682131	7.45548e-06
Kat2a	0.681751	0.00024737
Thumpd2	0.681521	0.000773874
Bicra	0.680526	0.00584094
Tbc1d1	0.679668	0.0068242
Brat1	0.679539	3.97988e-05
Gm48391	0.679509	0.0254858
Srm	0.678788	0.00029538
Gm13212	0.677598	0.0259458
Bcl7c	0.676927	0.0392783
Qsox2	0.674291	0.0020958
Grpel2	0.673849	1.91479e-05
Ergic1	0.673205	0.000712553
Txnl4a	0.672921	0.00078622
Slc25a13	0.672792	0.00352277
Praf2	0.672279	0.0132755
Gm7666	0.671748	1.72029e-06
Galnt4	0.671472	0.029807
Gm48132	0.67134	0.0375322
Dyrk2	0.671235	0.0145481
Tagln2	0.670986	8.91387e-07
AI837181	0.670466	0.00728604
2310022A10Rik	0.668978	2.94763e-07
Ttc39a	0.668485	0.0125815
Abhd14a	0.668391	0.000217933
Zfp960	0.668242	0.0437617
Lgals3bp	0.668125	0.000117807
Mogs	0.667965	0.00110906
B4gat1	0.667939	0.000711587
Tdrd9	0.667833	0.0471824
Rita1	0.6677	0.00265162
Capn3	0.667276	0.0277663
Hspa13	0.666938	0.000799319
Rmi1	0.665836	2.26323e-05
Chpf2	0.664971	0.000889525
Pcgf3	0.664849	0.0152128
Elovl6	0.664664	0.00843182
Cdc26	0.664499	1.4174e-05
Slc5a6	0.663449	0.0249406
Wars2	0.663375	0.00391538
Rft1	0.663223	0.000557299
Crtc1	0.662564	0.0140619
Sigmar1	0.662342	0.0148427
A630001G21Rik	0.661528	0.00189295
Twf2	0.660971	0.0318487
Smpd1	0.660789	1.29288e-07
Ss18l2	0.659852	0.00040408
Bag3	0.659707	0.00868501
Abi2	0.658454	0.0498205
Scd2	0.656978	0.0145408
Ccdc127	0.656281	9.00993e-06
Gaa	0.654543	0.000207679
Coprs	0.654101	0.0338026
Ssh1	0.654045	0.00228382
Mrpl16	0.653199	1.92576e-06
Dcxr	0.65171	0.0217085
Tspan4	0.651049	0.00141133
Ovca2	0.64964	1.46948e-05
Zfp316	0.646554	0.0242966
Ppdpf	0.646228	0.000129442
Vav1	0.646096	0.00251031
Slc25a45	0.645327	0.00474411
Dag1	0.644572	0.00202333
Ntmt1	0.644358	1.7568e-05
Gm48417	0.644105	0.0277133
Zbtb3	0.643908	0.0261628
Gbp5	0.643593	0.0475707
Gm21897	0.643046	0.0417917
Fam120b	0.641745	0.000460879
Hgsnat	0.64156	0.0139595
D430042O09Rik	0.640571	0.0179252
Foxh1	0.64002	0.0138156
Abcd4	0.638691	0.00947341
Psat1	0.637975	1.14179e-06
Srpk2	0.637901	0.00576019
Cyb561d2	0.637852	0.00191289
Fbxo46	0.637429	0.000545545
Trim27	0.636766	0.00246153
Mrm2	0.636672	0.000733549
Tmem115	0.636426	3.44126e-05
Toe1	0.633823	0.00277146
Wdr25	0.631481	0.0166355
Jcad	0.631066	0.00187631
Pus1	0.630393	0.00347427
D3Ertd254e	0.62817	0.0285248
Nop10	0.628166	0.000127004
Snapc5	0.627843	0.000845105
Hmox2	0.62754	0.0091754
Zfp280b	0.626457	0.00350893
Fbl	0.625228	0.000449264
Znrf3	0.625219	0.00104842
Polr1b	0.624228	7.68638e-06
Gpr180	0.623954	0.0217077
Tmem184b	0.623555	0.0337128
Nsun3	0.623537	0.000915689
Olfr1459	0.623077	0.0100526
Usp54	0.622731	0.0178839
Pramef8	0.62252	0.034053
Cox19	0.620676	9.3005e-07
Stard13	0.619763	0.0410483
Abca2	0.619242	0.0159171
Gcn1l1	0.61913	0.000435933
Slc12a7	0.618517	0.0364749
Aifm2	0.618428	0.0110249
Uspl1	0.617252	4.87137e-05
Taf5l	0.617074	0.00141978
Dhx32	0.616834	0.00162867
Ccdc117	0.615527	0.000679006
Gsdmd	0.615495	0.013243
AI987944	0.615303	0.0107003
Got1	0.615122	0.00185419
Phyh	0.614467	0.0385468
Map4k1	0.613851	0.0225645
Bst2	0.613824	0.00815008
Gcsh	0.613526	0.000683472
Vamp5	0.612882	0.000273446
Tmem241	0.612511	0.0147297
Psmd7	0.610771	1.60585e-07
Hccs	0.610538	0.002232
Wdr55	0.609926	0.000133111
Mrps33	0.609109	1.58168e-05
Ociad2	0.608842	0.0231267
Glmp	0.608507	1.96984e-05
Umps	0.60825	1.96805e-06
Tpst1	0.60808	0.034053
Cog8	0.607172	0.000391937
Il1rap	0.606801	0.0145101
Pex12	0.60653	0.00540489
S1pr4	0.604992	0.00538837
Traf4	0.603442	0.000254236
Wdr53	0.603175	0.000583945
Tmbim1	0.602398	0.00931932
Plcl2	0.602122	0.00274611
Ehd4	0.60188	0.005205
Slc35c1	0.600748	0.000825954
Zfp953	0.600496	0.00364902
Slc6a13	0.600466	0.0405885
H2-Ab1	0.598525	0.00738523
Plekhf2	0.598512	0.00359464
Plxna1	0.596965	0.0462068
Pdxk	0.596934	0.0117738
St3gal1	0.596876	0.0015219
Isg20l2	0.596596	0.00234105
Rbfa	0.594603	0.000526409
Shld2	0.593356	0.0237649
Mvp	0.592668	0.000738496
Ticam1	0.592352	0.0442846
Fgd4	0.591732	0.041802
Selenon	0.591695	0.00781274
Dusp19	0.59163	0.0161706
Ppcs	0.591557	0.00934511
Hddc2	0.589815	0.00491814
Cand1	0.589368	0.00588907
Dnajc30	0.587988	0.00106559
Pgd	0.586976	0.000413574
Atmin	0.586967	0.00787846
Ebp	0.586807	0.00198401
Dus4l	0.585918	0.0293138
Ctr9	0.585344	2.27194e-05
Irgq	0.585217	0.0435358
Cenpk	-0.585996	0.028695
Vps35	-0.586076	1.71655e-08
1300017J02Rik	-0.586371	0.00626911
Nsd2	-0.586633	1.24343e-05
March8	-0.587036	0.00214844
Sqor	-0.587221	0.00489253
Thrap3	-0.587279	2.17513e-06
Foxj2	-0.588238	0.0176564
Rcor1	-0.588939	0.00236574
Maf1	-0.589054	7.1897e-05
Frs2	-0.589625	0.0198337
Ap2m1	-0.589746	4.19895e-07
Slc2a8	-0.589911	0.00103775
Acox3	-0.59014	0.0308645
Cyth3	-0.590184	0.000759712
Rpain	-0.590431	0.00622402
Hnrnpu	-0.590583	0.000106957
Cdkn1b	-0.590748	0.0124623
Gmps	-0.590754	1.21556e-05
Nudt21	-0.590856	1.37693e-05
Dand5	-0.590883	0.0321208
Tmx4	-0.590945	0.00101579
Cdk5rap2	-0.590962	0.000568029
Supt16	-0.591202	8.67599e-05
Ssbp3	-0.59181	0.000234959
Miga1	-0.591876	0.00135348
Bard1	-0.592018	0.00588819
Hbb-bs	-0.592285	0.00153384
Rab11a	-0.592749	2.81977e-05
Dpp9	-0.592889	0.00092464
Xpnpep1	-0.593335	2.08079e-06
Daam1	-0.593527	0.00878557
Smc5	-0.593549	0.0125706
Cep76	-0.593635	1.19362e-05
Pip5k1b	-0.594127	0.000864319
Col4a3bp	-0.594538	0.0368425
Incenp	-0.594599	0.000135721
Ppp2r5c	-0.59477	0.000114585
Pheta2	-0.594851	0.000603362
Tom1l2	-0.595083	0.0273643
Zfp36l1	-0.595403	0.00439028
Selenbp1	-0.595649	0.000738947
Moap1	-0.595652	0.0102344
Hist1h4d	-0.595823	0.0136115
Leng8	-0.596034	0.000196477
Psmf1	-0.59618	2.09076e-05
Ubac1	-0.596741	2.43992e-05
Nuf2	-0.596789	2.23484e-05
Sord	-0.596892	0.000338296
Vrk3	-0.597589	0.000968317
Pnkp	-0.597918	0.000817784
Rab23	-0.598962	0.0415686
Il1rl2	-0.599086	0.00550206
Farsb	-0.599119	7.89409e-07
Raver1	-0.600154	0.00809015
Fgd6	-0.600292	0.0498205
Cmip	-0.600313	0.00631715
Aplf	-0.601318	0.00031893
Slc39a8	-0.601644	1.36833e-05
Mcm6	-0.602162	3.19355e-05
Magef1	-0.602366	0.036238
Fyco1	-0.602431	0.00462762
Gm4332	-0.602451	0.012539
R3hdm1	-0.603217	0.000339307
Cry2	-0.603558	0.00143559
Rab5b	-0.603615	0.0001143
Clk3	-0.604482	0.000301125
Hba-a2	-0.604757	8.80702e-05
Cyfip2	-0.605253	0.000388576
Eif4e2	-0.605508	5.03374e-06
Man2c1	-0.605608	0.00869035
Kdm4c	-0.605629	0.00291661
Kif14	-0.606423	0.00533659
Rbm12	-0.606712	0.000391937
Orc5	-0.607622	8.89914e-07
Mon2	-0.60797	0.0042569
Tmpo	-0.608674	3.74148e-06
Slbp	-0.609024	2.16524e-05
Dek	-0.609041	2.03523e-06
Dolk	-0.610042	0.025838
Sept4	-0.610519	0.0354251
Ubxn2b	-0.610591	0.000310677
Gm49190	-0.610809	0.0129156
Tmem248	-0.611736	0.00320825
Dnajb9	-0.612226	0.00985848
Rad18	-0.6147	3.53395e-05
Atp8a1	-0.614855	1.14336e-05
Wnk1	-0.614952	0.000520072
Tyms	-0.615015	4.83042e-06
Mbd1	-0.615202	5.81655e-05
Rnf2	-0.615239	0.0081041
Anln	-0.616048	0.000300646
Tmem263	-0.61684	0.00174109
Spopl	-0.616846	0.0260723
Kat2b	-0.617228	0.023318
Hspa2	-0.617244	0.0238999
Tmem64	-0.617325	0.0132182
Gas2l3	-0.617619	0.0404626
Arpc1a	-0.618411	0.000250611
Sgpl1	-0.618671	0.00268846
Atad2	-0.619084	0.000947065
Gls	-0.619812	0.00349927
Ensa	-0.62077	1.87508e-06
Mfsd2b	-0.620881	0.000555626
Ccrl2	-0.620897	0.0244409
Ddit3	-0.621776	0.000518156
Hacl1	-0.622113	0.012331
Mcm5	-0.622767	0.000242377
Stk11ip	-0.623971	0.00692084
Nsmce4a	-0.624	0.025838
Ptpn13	-0.624046	0.00486841
Tbc1d8b	-0.624048	0.0485601
Hgs	-0.625188	0.000793187
Ino80d	-0.627834	0.00257184
Rnasel	-0.628915	0.0108001
Golga7	-0.629344	3.38296e-07
Mmp8	-0.630353	0.033531
Myl4	-0.630584	0.0478449
Bclaf1	-0.630608	3.31299e-07
Htr2a	-0.630675	0.0453122
Tsc22d1	-0.630696	0.0004059
Tceanc	-0.631035	0.00390756
Lnpep	-0.631195	0.00243281
Psmc6	-0.631501	4.41054e-08
Bpgm	-0.632114	0.00179412
Sp4	-0.632253	0.000122412
Cmas	-0.633707	0.0341656
Ireb2	-0.63399	0.00224859
Cdc20	-0.634339	4.19895e-07
Ngly1	-0.634528	4.00813e-06
Hba-a1	-0.63508	1.23442e-05
Wdr7	-0.635842	0.000291329
Ncapg2	-0.63599	5.2667e-05
Syf2	-0.6362	4.44556e-06
Wrn	-0.637073	1.12802e-07
Cep135	-0.637586	0.000106957
Dennd4a	-0.637721	3.21826e-06
Pabpc4	-0.637817	0.000627477
Phf8	-0.637936	0.00879916
Kdm7a	-0.638293	8.46796e-05
E2f4	-0.638321	0.00013902
Actl6a	-0.638869	3.83016e-08
Hbb-bt	-0.64055	0.00119079
Dnmt1	-0.640621	8.03461e-05
C2cd2l	-0.641131	0.0249542
Gm15500	-0.641266	0.00237761
Haus7	-0.641876	0.000318175
Wac	-0.642044	0.00333259
Samd9l	-0.642187	0.00579036
Hook3	-0.642478	0.000132028
Pold3	-0.642826	2.89405e-05
Tial1	-0.643124	0.00338988
Btrc	-0.643828	0.000354735
Melk	-0.643891	0.00293533
Fbxo3	-0.643976	1.2804e-08
Kras	-0.644222	0.00302963
Pacs1	-0.644726	0.00208754
Klf10	-0.644732	0.00064614
Aspm	-0.644749	1.64618e-05
Zwint	-0.645739	2.1314e-07
Ascc1	-0.646056	0.00263587
Cdc45	-0.6468	0.00272443
Primpol	-0.646983	0.00520788
Prdx3	-0.647212	5.10364e-06
Ccdc22	-0.647433	0.000184882
Aqp9	-0.648586	0.0003044
Iars	-0.649656	8.07653e-08
Tmem56	-0.649846	4.07612e-05
Apip	-0.650949	0.000749503
Bub1	-0.651857	1.98602e-07
Ift27	-0.653371	0.000753135
Hemgn	-0.653587	0.00120345
Mki67	-0.653878	3.65197e-06
Ppox	-0.654749	0.000420376
Uhrf1	-0.655308	0.000507621
Ccdc88c	-0.655923	0.000202443
Bsdc1	-0.656227	0.000177166
Lrrc29	-0.656489	0.00656334
Gdi2	-0.656848	4.70435e-05
Atg4a	-0.657561	0.00059868
Lmna	-0.657755	5.97917e-06
Mfn1	-0.657838	0.0329626
Crebrf	-0.658782	0.0455114
Kif18b	-0.658796	0.000325162
Tmem131	-0.658857	0.000148165
Kdm5d	-0.659173	0.0376797
Pan3	-0.659485	0.000179479
Pink1	-0.660333	0.0266843
Cyb5r3	-0.660741	4.01938e-07
Tmem18	-0.660957	0.00181105
Ppp2r5e	-0.662861	0.0118734
Mylpf	-0.663286	0.000540399
Pigv	-0.663398	0.0036862
Hsdl2	-0.663882	1.92576e-06
Klhl23	-0.66483	8.73673e-05
Rpusd4	-0.664968	0.000920759
Abhd16a	-0.665935	0.000206547
Lrch4	-0.666326	0.00436664
Clspn	-0.667475	8.80702e-05
Zfp617	-0.667478	0.00137832
Trim12a	-0.668043	0.00956209
Ptbp2	-0.668409	0.00614448
Hectd4	-0.668667	9.16786e-05
Pkn2	-0.668803	0.000543151
Oip5	-0.668842	0.000824848
Hspb6	-0.66944	0.000518956
Riok3	-0.670689	0.000107239
Spag9	-0.672145	0.00357641
Pdcd4	-0.672646	4.76922e-06
Dnajc5	-0.672864	0.000493343
Serinc5	-0.673138	1.32398e-07
Gen1	-0.673167	6.84717e-05
Rpgr	-0.673668	0.00627088
Wrap73	-0.674119	0.00125222
Tceal9	-0.674482	4.48287e-07
Wdr76	-0.674702	0.000204887
Mob1b	-0.675174	0.00245697
Clk1	-0.676529	7.14948e-05
Stradb	-0.677363	0.0028172
Hnrnph1	-0.677775	1.93642e-05
Slc38a5	-0.678537	2.10049e-06
Fxr1	-0.679454	2.35086e-06
Cbx6	-0.679856	0.000196477
Pfkm	-0.681938	2.11075e-08
Hmmr	-0.682006	4.15735e-06
Slc25a21	-0.682223	0.000417892
Rsad2	-0.682405	0.000155911
Trim56	-0.682757	0.00218999
Pccb	-0.683688	5.89998e-06
Asns	-0.684633	5.75777e-05
Acsl4	-0.685827	1.10489e-06
Dync1li2	-0.685898	0.00231347
Car2	-0.685929	2.37054e-06
Stam	-0.686393	0.00469745
Jak1	-0.686751	6.17832e-08
Kat7	-0.687218	1.0807e-05
Csde1	-0.687286	5.20761e-08
D6Wsu163e	-0.688275	6.23649e-05
Rab30	-0.688537	0.0077872
Herc6	-0.688587	0.000229194
Eif2d	-0.690093	3.26489e-06
Bub1b	-0.690346	0.000134108
Ncapd3	-0.690416	2.41657e-06
Pkhd1l1	-0.690858	0.00123334
Mcm2	-0.69194	5.46739e-06
Kif4	-0.692166	3.32394e-06
Skiv2l	-0.692182	0.000673109
Hipk1	-0.692433	0.000234959
Zfp407	-0.693045	0.00477964
Ube2l6	-0.695071	1.10489e-06
Fam71e1	-0.695207	0.0492886
Phf7	-0.695844	0.0117616
Prcp	-0.695919	0.000319336
Fam213a	-0.696393	0.0001031
Tnrc6b	-0.69691	0.00119794
Ahcyl2	-0.697353	0.000505731
Ube2j1	-0.697937	2.27206e-08
Dck	-0.698787	0.000390141
Gm5884	-0.69925	0.0293009
Herpud1	-0.700793	1.54463e-06
Vbp1	-0.701364	4.01938e-07
Zfp644	-0.701604	6.02378e-05
Aldh1a1	-0.702118	0.000372853
Cdca3	-0.702216	5.70739e-05
Acmsd	-0.702374	0.00650244
Pln	-0.702427	0.0210781
Hist1h3i	-0.702905	0.025524
Map3k1	-0.705609	0.000582475
Nfia	-0.705958	0.000362772
Brca1	-0.707333	3.83282e-06
Ints6l	-0.707604	3.51847e-05
Fer1l5	-0.708095	0.0485657
Lgalsl	-0.70848	0.00348052
Akap13	-0.709679	5.07047e-05
Rfc3	-0.709949	1.31198e-06
Ncaph	-0.711862	2.51225e-05
Rpl9-ps6	-0.712184	0.00760968
Ypel4	-0.71295	0.0128083
Tubd1	-0.713304	0.000371941
Fnip1	-0.713347	0.00403409
Senp2	-0.71486	1.60585e-07
Ranbp2	-0.715103	0.000515576
Zfr	-0.715263	1.1986e-08
Oard1	-0.715624	0.000301688
Eif3e	-0.716453	3.69553e-13
Gm14276	-0.716871	0.000813563
Snx5	-0.716997	5.14403e-06
Sh3yl1	-0.717017	0.00857253
Adgrg1	-0.717924	2.27582e-05
Ascc3	-0.718875	0.000897753
Mcm7	-0.719064	1.01077e-05
Mta2	-0.719535	3.46715e-08
Tacc1	-0.719781	3.09428e-06
Fahd1	-0.721574	0.000192958
Ect2	-0.722122	1.96952e-06
Tmem120b	-0.722775	3.40244e-06
Eaf1	-0.723597	4.42525e-06
Blnk	-0.723757	0.0335915
Cgn	-0.725017	0.00662624
Tsc22d3	-0.726291	0.0228415
2210016L21Rik	-0.726346	7.60017e-05
Eid1	-0.728202	0.00501757
C330007P06Rik	-0.729989	2.81225e-06
Pde4d	-0.730357	3.20372e-05
Chm	-0.731654	0.00171265
Rad23a	-0.732135	1.65931e-09
Cd59b	-0.73236	0.0267222
March7	-0.733337	2.47187e-07
Diaph3	-0.733585	4.2819e-05
Phyhip	-0.734235	5.53497e-06
Ccdc82	-0.734324	3.76412e-05
Zfp236	-0.734509	0.0139157
Usp25	-0.734638	6.18324e-07
Mfsd9	-0.736242	0.000338461
Tlk2	-0.737684	0.00106725
Sf1	-0.738134	2.23931e-05
Ccnb2	-0.739433	4.96484e-07
Csnk2b	-0.739659	0.00044464
Cdca8	-0.739883	8.74906e-07
B230219D22Rik	-0.74098	5.41837e-05
Capn10	-0.741438	0.000442639
Pkm	-0.741688	0.00650674
Baz2a	-0.741961	0.000555757
Tns1	-0.742254	0.000133591
Prr11	-0.742262	0.000353538
Zfand2b	-0.74294	4.25755e-07
Fancl	-0.742996	6.77399e-06
Txnl1	-0.743916	9.87874e-09
Uba7	-0.745117	0.000167315
Tmem167b	-0.745173	0.000216387
Gm8648	-0.745355	0.0443304
Gatad2b	-0.745826	2.79613e-05
Ap2a2	-0.74632	2.80713e-07
Rfc4	-0.746682	1.58664e-10
Tubgcp2	-0.746796	4.2632e-06
Kif22	-0.747529	2.15414e-10
Pla2g6	-0.747932	0.000528455
2700049A03Rik	-0.74865	0.000229682
Hells	-0.749671	2.12811e-06
Evi5	-0.750078	0.00255191
Alox5ap	-0.750374	0.0341012
Abcc5	-0.750611	0.000303528
2310039H08Rik	-0.751367	0.00237743
Gm28043	-0.751754	2.72383e-06
Arhgap19	-0.753114	4.22804e-08
Sgms1	-0.753754	0.000706434
Osgepl1	-0.755993	1.67998e-07
Dpf2	-0.756513	3.22262e-10
Ddb1	-0.757574	2.89576e-09
Mpp1	-0.758094	9.51554e-09
Abcb7	-0.759919	1.26658e-06
Gtf2a1	-0.761049	0.000198115
Hist1h2ap	-0.761254	0.000256438
Rexo5	-0.761436	0.00924986
Ube2b	-0.761635	8.38513e-05
Zfp871	-0.761846	0.000206429
Mgst3	-0.762243	2.35031e-07
Fam177a	-0.76362	0.000260468
Odf2	-0.763753	4.42939e-09
Plac8	-0.763832	0.0269297
Rad21	-0.764845	1.85261e-07
Clasp1	-0.767099	4.8519e-05
Ncapg	-0.767462	1.92881e-11
Taok2	-0.768267	0.000539311
Ints11	-0.768651	5.7178e-11
Serpini1	-0.769283	0.0333262
Clec12a	-0.769468	0.0386481
Dtnb	-0.77083	0.00268846
Tmem71	-0.770903	0.0473618
Per1	-0.771311	0.0244287
Zfp473	-0.77205	0.0322665
Fam117a	-0.774141	1.39127e-05
Phlpp2	-0.774224	0.00347627
Cdkn3	-0.77549	1.32838e-05
Rnf123	-0.776285	6.08762e-09
Isg20	-0.776806	1.61997e-06
Casp3	-0.777058	1.6342e-07
Mindy2	-0.778873	0.000864785
Mars2	-0.77956	2.21136e-05
Pstpip2	-0.780072	0.03812
Hist1h1a	-0.780438	0.0230764
Acaa2	-0.781702	2.08427e-07
Rabgap1	-0.781742	0.000344293
Omp	-0.782666	0.0469783
Mcm4	-0.782831	1.31186e-06
Unk	-0.783021	0.00166192
Cast	-0.784455	1.84877e-06
H2-T24	-0.784944	0.00336392
Wasl	-0.785392	0.00684777
Kif15	-0.786769	5.59843e-08
Pola1	-0.78765	4.63145e-08
Chd1l	-0.788881	1.94484e-10
Ing3	-0.789886	2.55691e-06
Ccdc28a	-0.790889	0.00569284
Ankle1	-0.794159	5.4315e-06
Zmiz1	-0.796503	0.000305777
Arhgef25	-0.797319	0.00166192
Mical3	-0.798154	8.89177e-05
Ptbp3	-0.799706	1.4325e-05
Gm10925	-0.799868	1.19265e-07
Eps15	-0.800173	2.78851e-07
Ppp1r15a	-0.802325	1.8487e-06
Depdc1b	-0.802946	0.00111848
Mtmr14	-0.802957	0.000269804
Pclaf	-0.80312	3.62043e-08
9430015G10Rik	-0.803197	2.03552e-06
Sept8	-0.803384	2.45035e-08
Tmem33	-0.80506	1.24694e-09
Mthfd1	-0.806266	2.24032e-11
Esyt2	-0.808132	0.000134108
Rnf38	-0.80859	2.72896e-07
Tsks	-0.813803	0.0417416
Lrba	-0.814103	0.00114649
Syne1	-0.814802	3.35601e-06
Ralgapb	-0.816176	0.00108375
Mgll	-0.816323	0.0001951
Pfdn1	-0.818902	0.00431782
Eif5a2	-0.822704	0.000102999
Rbmx	-0.822729	4.30083e-06
Serpinb6b	-0.823808	4.54149e-05
Mlst8	-0.823904	9.95444e-07
Natd1	-0.82513	0.000320322
Top2a	-0.82576	1.55233e-10
Taf9b	-0.826237	1.65908e-06
Gins3	-0.827385	6.33033e-06
Tor1aip2	-0.828779	1.92277e-07
Zfp248	-0.828844	0.0380201
Scd1	-0.828856	0.0369475
Gon7	-0.828877	0.000784715
Rhag	-0.829706	1.53411e-06
Stxbp1	-0.829713	0.00169703
Dnajc16	-0.830067	3.40031e-05
Sptb	-0.830951	1.69247e-11
Srp54c	-0.831104	8.48169e-09
Ces2g	-0.833467	2.0371e-14
Atp8b4	-0.833651	0.0212459
Rad51	-0.834038	2.55816e-08
Gata2	-0.834519	0.0140536
Napsa	-0.835536	0.0285681
Trim10	-0.835539	2.67068e-06
Nasp	-0.836625	3.48424e-12
Tmem254b	-0.837207	0.000586714
Hpn	-0.837423	1.37392e-06
Ago2	-0.838734	3.81089e-05
Txnrd2	-0.838778	5.81211e-07
Mettl27	-0.840015	0.00552584
Exoc6	-0.840302	1.46517e-08
Vwf	-0.843637	0.00868778
Gucd1	-0.846169	1.95338e-06
Ccnd3	-0.847346	4.19888e-05
Nprl3	-0.851386	4.64951e-05
Hist1h3a	-0.851954	0.0416182
Ccna2	-0.852556	4.582e-06
Chst15	-0.852817	0.000723256
Elane	-0.854374	0.0422705
Rhot2	-0.854792	4.95846e-08
Pfkfb1	-0.856559	0.00422915
Usp32	-0.856579	8.85105e-05
4930430F08Rik	-0.857146	1.80958e-06
Mboat2	-0.859225	9.44752e-08
Leprot	-0.859497	1.54667e-11
Rpl22l1	-0.86354	2.08079e-06
Rec8	-0.867395	0.00416071
Gm5915	-0.867819	0.0265243
Fech	-0.868449	3.43151e-12
Gm17060	-0.868836	0.0298938
Far1	-0.871118	2.85067e-11
Ncapd2	-0.871287	1.03074e-09
E2f2	-0.871727	4.62063e-05
Ulk1	-0.872743	0.000184633
Pik3r1	-0.872865	1.62387e-05
Tmsb4x	-0.872986	0.000920094
Wdr91	-0.876844	1.16173e-10
Ifi27	-0.877435	2.06567e-05
Pcyt1b	-0.88293	0.00020429
Gm45062	-0.883602	0.000200479
Ccnl1	-0.885794	6.69718e-07
Pyroxd2	-0.890661	0.0260723
Gbp7	-0.893038	5.16301e-09
Rgcc	-0.893185	1.32311e-12
Creb1	-0.894764	6.30125e-11
Med22	-0.896043	1.6806e-10
Acsl6	-0.902821	6.16991e-06
Bace1	-0.902932	0.004116
Racgap1	-0.903326	1.14945e-14
Aknad1	-0.903645	0.0375322
Tfrc	-0.904478	3.58492e-08
Kif11	-0.905146	1.0282e-11
Ccni	-0.905719	0.000359444
Gstm5	-0.908896	1.6145e-11
Hbp1	-0.90906	2.67068e-06
Ddx6	-0.909534	1.11752e-11
Gm49626	-0.913242	0.0222283
Zfp367	-0.916336	4.97033e-07
Ctc1	-0.917366	9.88071e-06
Shisa3	-0.923364	0.0136277
Alas2	-0.925062	2.90208e-06
Hist2h2be	-0.927536	0.00882362
H2-Aa	-0.930123	0.029418
Ccdc34	-0.935661	1.51319e-08
Dguok	-0.937104	0.000545545
Ampd3	-0.94535	1.27556e-07
Dcaf6	-0.94605	0.0033117
Sox6	-0.952172	4.05868e-10
Mns1	-0.952914	9.11642e-11
Fam117b	-0.953247	1.47048e-06
Suco	-0.954937	0.00327989
Snx22	-0.955198	1.14349e-05
N4bp2l1	-0.95532	0.0206049
Clca3a1	-0.955938	0.00349032
Dapp1	-0.956097	1.80777e-08
Ctse	-0.961741	3.91643e-10
Id2	-0.962396	0.0297173
Cntd1	-0.962698	0.0187513
Mocs1	-0.963846	1.33662e-12
Ap4m1	-0.966248	0.000539502
Ly6c2	-0.968914	0.00964303
Klf3	-0.980194	1.16488e-06
St5	-0.983087	0.000706434
Neil3	-0.983688	3.94791e-12
Fsd1l	-0.989142	0.00059868
Oas1c	-0.989309	0.00163007
Med13l	-0.991448	4.98925e-09
AW011738	-0.994047	0.029095
Hp	-0.994875	0.00717545
Tmem81	-0.995649	0.0228215
Ubp1	-0.997956	5.57099e-07
Mtr	-0.998453	1.14945e-14
Gm3550	-1.00152	0.00259914
Adam33	-1.00415	0.000294843
Soat2	-1.00473	8.87419e-06
Spta1	-1.00677	2.1561e-09
Optn	-1.01039	7.07942e-08
Acyp1	-1.01243	2.14302e-05
Cntln	-1.0141	0.00450269
Picalm	-1.01551	1.03074e-09
Lbr	-1.01823	6.85867e-09
Gm29216	-1.01968	4.53993e-29
Gp9	-1.02144	0.00221233
Dscc1	-1.02205	4.66412e-09
Irf2	-1.02207	0.000481631
Ccdc114	-1.02212	0.00401252
Tac2	-1.02579	0.00306217
Cd59a	-1.02688	5.65224e-07
Mturn	-1.02691	0.000204887
Ccdc141	-1.02816	0.0103619
Extl3	-1.02879	3.57413e-08
Tab3	-1.02945	2.45695e-05
Lrwd1	-1.02956	7.28737e-17
Scoc	-1.03687	1.61276e-15
6030468B19Rik	-1.03712	0.000196477
Coro1a	-1.03947	2.19581e-06
AW549877	-1.04405	0.000317533
Cetn4	-1.04422	0.00159594
Klf5	-1.04564	0.00115508
Chd9	-1.04679	5.51899e-09
Ighm	-1.04967	0.00364902
Sgk3	-1.05121	9.95615e-14
Apobec3	-1.0537	3.29535e-11
P2ry1	-1.0555	5.37219e-05
Fam110c	-1.05645	3.32393e-05
Eif4ebp3	-1.05694	0.0250347
Mterf1b	-1.06473	0.00323155
Parp16	-1.06772	7.10589e-05
Grcc10	-1.069	7.69716e-06
Tfg	-1.06978	6.13918e-19
Hipk2	-1.06979	3.79496e-11
Mettl8	-1.07218	1.33154e-16
Smad5	-1.07468	1.28393e-05
Ap1b1	-1.07496	3.85135e-10
Pi4k2b	-1.07801	2.81816e-06
Vegfb	-1.0833	5.75777e-05
Golim4	-1.08483	1.18509e-13
Iqcb1	-1.08793	0.000494425
Btn1a1	-1.08984	0.0123059
Smim5	-1.09307	1.51574e-21
Wipi1	-1.09354	2.36382e-08
Cnn3	-1.09377	2.74668e-07
Wdr5b	-1.09428	0.000485614
Luc7l2	-1.09791	2.7228e-09
Ier2	-1.09937	2.53126e-07
Ahi1	-1.10081	3.90953e-05
Rad9b	-1.11202	0.00120345
Gm46223	-1.12517	3.36849e-10
Btg2	-1.12566	5.65165e-10
Slc22a4	-1.12672	4.3067e-10
Gm12461	-1.1431	0.02151
Yod1	-1.15647	2.62472e-14
Unc5cl	-1.15933	0.000184633
Ncf1	-1.17067	0.00251802
Purb	-1.17639	1.08265e-12
P2rx7	-1.17888	0.010493
Gm20594	-1.18012	6.7961e-09
Gm14434	-1.1823	0.0193862
Csf3r	-1.19326	0.00738214
Rbm41	-1.20364	0.000431316
Aldh1a7	-1.20655	2.23509e-11
AC122211.1	-1.20711	0.0187662
Tcf19	-1.21451	1.59497e-06
Slc4a1	-1.21862	5.77026e-08
Tmem186	-1.23598	9.99938e-13
Lgals9	-1.24184	2.46292e-20
Cxcl2	-1.25337	0.0172888
Gm16409	-1.2542	0.0158371
Gm28036	-1.25698	1.50928e-09
Hint3	-1.25721	2.26189e-06
Tmod1	-1.25795	6.22087e-13
Ehbp1	-1.26079	0.00230767
Gm17450	-1.26489	0.0166382
Smpdl3a	-1.27306	3.83016e-08
Stag3	-1.27524	0.00363166
Mrgpra2b	-1.27666	0.0139768
Samd4b	-1.27757	4.64325e-09
Gba2	-1.28424	2.37762e-11
Ip6k2	-1.28946	0.000206248
Cdk20	-1.2903	4.12679e-07
Nusap1	-1.29947	3.87752e-09
Cpeb4	-1.30694	2.21692e-10
Gm45902	-1.33436	1.53771e-05
Slc30a10	-1.34191	5.35846e-09
Armcx2	-1.34576	0.00326132
Mtf1	-1.34872	5.01074e-08
Hist1h1b	-1.35094	7.57359e-06
Gypc	-1.36429	3.44777e-15
Mia2	-1.37417	4.5557e-05
Zfp783	-1.38254	2.10049e-06
Liph	-1.38664	0.00197993
Amer1	-1.38762	8.43161e-05
Gm15280	-1.39311	0.000296135
Grina	-1.39416	2.21597e-14
Il1rl1	-1.40245	2.50613e-14
Mfhas1	-1.40624	1.05111e-14
H2-T23	-1.40766	3.48424e-12
Mid1	-1.41515	2.76771e-05
Dnajb3	-1.41654	1.59641e-05
Ncf4	-1.42043	0.00185347
Usp45	-1.42072	1.05649e-24
Phb	-1.4229	7.17459e-18
Lmcd1	-1.42304	2.06472e-10
Olfr1033	-1.42745	9.41282e-14
Gm49383	-1.42838	0.00179412
Gm21451	-1.42994	0.00960177
Fbxo48	-1.43022	0.00111228
Rnd3	-1.4402	0.00702952
Cdc42bpa	-1.4445	4.66501e-13
Epb42	-1.45801	5.66455e-17
2510002D24Rik	-1.46647	3.44777e-15
Fn3k	-1.4682	5.61413e-06
Col5a1	-1.46894	7.04141e-13
Smim10l1	-1.47566	1.51956e-07
Pdia2	-1.4775	1.33365e-17
St3gal6	-1.48451	8.74782e-19
Gypa	-1.48682	6.71291e-21
Klf6	-1.49839	1.35321e-06
Plscr4	-1.50857	0.000132942
Lilrb4a	-1.53272	0.000548185
Zc3h6	-1.53752	0.00016531
Hist1h1e	-1.54985	0.000197693
Mpo	-1.55057	0.00648823
Egr1	-1.56403	0.00900008
Dlg3	-1.56567	1.84524e-05
Srp54b	-1.57119	8.81439e-22
Ap2a1	-1.57572	9.62236e-22
Tex21	-1.58176	0.00384142
Iqgap2	-1.58355	4.89858e-15
Bcl2l15	-1.59514	0.00104129
Gm13408	-1.60132	0.00877423
Srp54a	-1.61277	2.66392e-25
Gpc4	-1.6135	5.89039e-09
BC049715	-1.66103	2.51225e-05
Ctsg	-1.67008	0.00251189
Bach2	-1.67349	0.00686379
Vim	-1.68173	0.00531615
Olfr420	-1.68254	0.00460446
Sik1	-1.68523	0.00623766
Fos	-1.70783	0.000906129
Lrig1	-1.75185	1.97041e-05
Ugt8a	-1.76917	0.000133912
Crem	-1.77007	1.12114e-09
9130023H24Rik	-1.7749	1.41015e-05
Pdgfd	-1.80148	3.70694e-08
Gm3883	-1.80256	0.00248522
Amigo2	-1.80872	0.00509095
Car1	-1.8814	3.48179e-26
Zfp36	-1.89291	2.27194e-05
Rnf212	-1.91516	1.01687e-05
Ift140	-1.92934	3.67042e-25
Dclk2	-1.96457	1.38522e-12
Samd11	-1.99558	6.77217e-08
AA986860	-2.00541	5.35846e-09
Fosb	-2.12512	0.000479037
Hist1h1c	-2.13492	3.10789e-11
Chic2	-2.15396	2.6153e-07
Cd36	-2.15442	1.51533e-09
Gfap	-2.16418	1.91479e-05
Acp5	-2.23174	1.17216e-23
Sgk1	-2.2408	3.50952e-06
H2afx	-2.2567	6.48442e-49
Enpp3	-2.30062	5.81608e-10
Dusp1	-2.37871	6.0461e-21
Clgn	-2.39133	3.76701e-07
Mylk3	-2.39639	3.86647e-24
Hist3h2ba	-2.42481	0.000129442
Jun	-2.45638	1.43057e-06
Ube2d2b	-2.48999	0.00170692
Abcd2	-2.50423	0.000756396
Ackr1	-2.53226	1.44361e-25
Nfkbia	-2.53973	7.95789e-19
Slc6a20a	-2.56262	5.81952e-33
Gm16867	-2.63393	1.62834e-08
Slc26a1	-2.66021	2.47095e-18
Hist3h2a	-2.76925	4.17026e-09
Dusp8	-2.78378	4.05839e-28
Fv1	-2.86909	2.79347e-11
Msantd1	-3.05139	0.000520072
Mtmr11	-3.20927	8.43369e-05
Igkc	-3.29172	9.2919e-08
Gm7897	-3.57881	2.24747e-06
Tnfaip3	-3.84522	8.34381e-30
Ripply3	-4.26791	4.12672e-12
Gm12928	-4.77254	7.70764e-05
Atf3	-5.20157	3.95579e-14
