# Supplementary material for: Methyltransferase complex subunit METTL3 maintains genome stability of erythroid cells via MTHFD1-mediated nucleotide biosynthesis
Source: J Clin Invest. 2026 Mar 10;136(9):e196578. doi: 10.1172/JCI196578 (PMC13132386; doi:10.1172/JCI196578)
Supplement: Supplemental table 3 [file jci-136-196578-s278.xlsx]

## Sheet: Con CFU-E m6A IP genes
gene	log2FoldChange	padj
Gsk3b	3.95808	3.75053e-50
Paip1	3.65183	4.82614e-36
Trim33	3.56146	5.91636e-26
Sdk2	3.47879	1.87899e-05
Gm42715	3.04013	5.98614e-26
Sept2	2.95052	5.69635e-23
Kat6a	2.81983	1.49256e-13
Cavin1	2.81716	4.30148e-11
Zfp780b	2.76096	2.12804e-13
Cdv3	2.74601	1.77939e-26
Olfr851	2.73623	2.27659e-10
Tmem263	2.6848	5.31535e-20
Zfp652	2.66384	4.17839e-11
Zfp263	2.65141	1.85354e-12
Ccdc6	2.62169	6.73183e-17
Amd1	2.61439	1.04451e-17
Phactr2	2.61432	8.80873e-16
Ccni	2.5762	1.66995e-18
Irgm1	2.53851	7.3106e-22
Igf2r	2.50424	3.36997e-05
Synj1	2.48757	2.29747e-10
Nmt2	2.45041	2.151e-14
Inafm2	2.42446	1.64978e-15
Idi1	2.40603	1.32412e-06
Dclre1a	2.39493	6.92966e-17
Map3k1	2.38341	2.29385e-06
Gtf3c3	2.37995	4.31904e-12
Psme4	2.37491	4.99755e-09
Nup98	2.3283	2.10217e-11
Tbck	2.32603	3.021e-13
Zfp948	2.30443	0.000232599
Pcx	2.2991	0.000216899
Ncs1	2.28764	1.9309e-08
Twf1	2.2868	1.52097e-13
Mex3a	2.27936	7.70656e-07
Cdc42bpa	2.27407	1.01698e-07
Tnpo2	2.24435	2.80872e-10
Golt1b	2.23551	8.75282e-16
Uvssa	2.23291	7.83992e-15
Diexf	2.20912	7.70973e-08
Bmp2k	2.19804	5.29764e-09
Ptcd3	2.168	5.74404e-12
Dpy19l3	2.1597	0.000953573
Pi16	2.14968	5.08388e-05
Fam120a	2.12242	1.24504e-10
Pja2	2.11625	3.88261e-07
Gm10192	2.10437	3.31036e-05
Ccdc187	2.10288	1.64411e-06
Zfp146	2.08575	7.60847e-06
Mysm1	2.07848	1.35635e-10
Msmo1	2.06831	4.29927e-07
Ppp2r5c	2.06052	1.23672e-11
Taok1	2.04571	1.9691e-09
Yod1	2.04362	4.82059e-11
Rbm15	2.03321	8.52445e-08
Zfp110	2.02271	5.0776e-07
Nfxl1	2.01962	1.25858e-07
Tex2	2.0126	7.06955e-09
Pten	2.00541	3.20743e-12
Taf9b	2.00363	1.11603e-06
Ttc37	1.99966	4.90202e-06
Cgn	1.9968	5.51868e-07
Skil	1.98775	1.21839e-06
Slc20a1	1.98123	1.03278e-06
Matn2	1.97698	2.14463e-05
Pfas	1.9698	6.8545e-08
Glt1d1	1.96478	0.00348585
Carf	1.94248	3.75429e-06
Sos2	1.92903	3.76782e-09
Dpysl2	1.92597	5.74404e-12
Brd2	1.89757	1.65277e-11
1700109H08Rik	1.89686	0.00066118
Zfp51	1.8808	0.000498608
Prkar2a	1.87263	3.79249e-07
Ccp110	1.87111	0.00016192
Cdc7	1.87068	7.90606e-10
Herc1	1.85993	1.25858e-07
Arap3	1.85482	2.11978e-08
Tmem170	1.8527	1.18604e-06
Hcfc1	1.80747	7.26697e-10
Nfkbiz	1.80706	1.42116e-05
Ado	1.802	1.89548e-07
Xrn2	1.80075	2.33889e-13
Prrc2a	1.79731	7.36576e-10
Hnrnpa2b1	1.79661	1.2014e-08
Acsl4	1.79362	5.86627e-09
Paxbp1	1.77738	0.000276613
Tmf1	1.77501	3.88473e-11
Ino80	1.76926	1.11603e-06
Ptp4a1	1.76817	2.00639e-06
Gsdme	1.76616	1.2434e-09
Cnot9	1.75996	7.76176e-13
Canx	1.74604	2.95371e-09
Cbx3	1.74379	5.72751e-06
Pramel4	1.73933	0.000507767
Crybg3	1.73219	4.23518e-07
Atf7ip	1.73005	4.37638e-11
Cnpy4	1.72953	3.44428e-08
Myef2	1.72661	1.5268e-08
Mbnl1	1.72176	3.31339e-12
Dock7	1.71729	1.67154e-06
Luc7l2	1.71641	2.4684e-07
Inpp5b	1.71617	1.31173e-05
H2-Q10	1.71565	8.19496e-08
Abcg1	1.71058	2.8035e-06
Ddx58	1.70591	0.000245624
Ssr1	1.7022	9.24263e-12
Sbno1	1.69322	4.18162e-09
Arglu1	1.69276	2.83909e-08
Wdr11	1.68882	0.000236316
Mcu	1.68464	2.53004e-06
Flii	1.68123	8.99556e-07
Znrf3	1.68039	7.78802e-08
Tbc1d31	1.676	6.23596e-05
Usp40	1.67553	5.32847e-06
St13	1.67548	5.00849e-10
Fnip2	1.67517	0.00010057
Ubr3	1.67506	0.000485388
Omd	1.67418	0.000233393
Brd1	1.67179	3.5551e-07
Zfp58	1.66637	0.000861456
Yme1l1	1.66567	3.51933e-10
Cox15	1.66548	2.28645e-06
Vps54	1.65372	4.30545e-05
Cenpi	1.64495	3.16164e-05
Igf2bp3	1.64407	0.000278935
Bend3	1.64251	0.00234633
Rad23a	1.63102	5.68011e-08
Per3	1.62753	8.47248e-08
Zc3hav1	1.62557	3.56389e-06
Hsf2	1.62465	6.26419e-06
Irf2bp2	1.6229	1.62611e-06
Cand2	1.61744	0.000163297
Tmx1	1.61169	7.46479e-06
Fbxo11	1.60984	3.97606e-06
Blm	1.60953	2.66962e-07
Ncoa3	1.60782	8.63584e-05
Ppm1k	1.60736	0.00104927
Impact	1.60527	3.6103e-09
Kif2a	1.60189	2.13591e-06
Olfr270	1.6015	6.87785e-05
Vdr	1.5901	0.00152237
Smim10l1	1.58813	1.97428e-09
Alg11	1.58544	2.81554e-06
Wnk1	1.57557	2.62629e-08
Mcm4	1.57549	1.30743e-07
Mier3	1.57454	6.85879e-05
Ptp4a2	1.57332	2.004e-07
Olfr648	1.56736	7.95114e-06
Plekhb2	1.55974	4.26768e-05
Rbm26	1.55798	1.94201e-06
Taf4	1.55613	0.000705603
Inpp5e	1.54993	0.000167838
Arl5c	1.54985	0.00740146
Wdr36	1.5496	7.088e-06
Inpp4a	1.54902	1.99412e-05
Zscan26	1.54719	4.23943e-05
Notch2	1.54284	3.22169e-05
Gnaq	1.53998	0.000283901
Necap1	1.53798	3.02546e-06
Iqcb1	1.53399	0.000988157
Ift122	1.52965	0.000300981
Tagap1	1.52823	3.15856e-08
Nras	1.51314	2.30071e-09
Exoc5	1.51221	1.65896e-05
Strn	1.51096	8.05379e-06
Gatad1	1.50562	4.21471e-06
Nvl	1.50183	8.85445e-07
Alkbh5	1.50005	2.15221e-07
Inpp5f	1.49989	9.05623e-06
Phf12	1.4966	5.68583e-05
Cnot1	1.49296	1.37314e-06
Kdm6b	1.48734	4.21471e-06
Ddx6	1.48523	7.86165e-07
Mpp3	1.48262	0.00224913
Casc4	1.47597	0.000112238
Trim41	1.47513	1.12324e-05
Txndc16	1.47353	0.0132259
Pias3	1.47089	0.00244148
Zfp626	1.46924	2.44167e-05
Exoc8	1.46393	2.40799e-06
Ece1	1.46201	1.88587e-05
Lgals4	1.46197	0.00047726
Mkln1	1.46129	4.40189e-05
Ttc38	1.4525	6.12316e-05
Pnpt1	1.45233	0.000980902
Ankef1	1.44789	0.0103696
Slc16a1	1.44328	5.08388e-05
Oip5	1.44117	1.02642e-07
Xpo6	1.44053	9.84205e-07
Usp37	1.43612	5.82989e-05
Ostm1	1.4318	9.11416e-05
Hnrnph2	1.42319	3.0395e-05
Msantd4	1.4167	0.0067681
Sirt1	1.41194	0.00290381
Zfp668	1.40752	3.99973e-06
Ssbp1	1.40416	2.13617e-05
Neu3	1.40248	0.00219634
Sfpq	1.40135	4.65778e-07
Med23	1.39901	0.000308859
Mgat4a	1.39731	1.18604e-06
Gfm1	1.39471	3.56689e-05
Nf1	1.39323	0.000321093
Trrap	1.39191	7.60847e-06
Dpy19l1	1.39085	2.17559e-05
Mcmbp	1.38717	1.92137e-07
Pla2g4c	1.38618	8.34982e-06
Arid1a	1.38285	1.5435e-06
Suz12	1.38282	5.65881e-05
Ddi2	1.38275	2.09111e-05
Phrf1	1.38234	5.94672e-06
Usp22	1.3788	0.000305117
Micu3	1.37626	3.14679e-05
Atxn1	1.37531	5.0776e-07
Ccnj	1.37477	0.000285979
Heatr3	1.37475	6.94104e-05
Phlpp2	1.36946	0.000906086
Gm17571	1.36604	0.0195435
Rdh13	1.36579	5.65546e-06
Gpbp1	1.36457	1.62064e-05
Alms1	1.35991	0.000515487
Zfp871	1.35763	0.000158352
8030462N17Rik	1.35677	5.07576e-05
Pank4	1.35203	0.000143614
Lrpprc	1.35056	1.85187e-05
Lpcat1	1.34905	2.02548e-06
Taf1	1.34789	0.000485388
Krit1	1.34587	2.64134e-05
Rrn3	1.3449	1.00245e-05
Atad1	1.33945	0.00164145
Nipsnap2	1.33592	8.32462e-07
Tubb5	1.33398	9.27363e-06
Slc30a5	1.33294	0.000181666
Ago2	1.33175	1.11747e-06
Usp32	1.33045	0.00289277
Klhl9	1.32864	6.43011e-05
Slc18a2	1.32519	0.00538274
Nr2c2	1.3245	3.7026e-05
Rmi1	1.3237	0.000344072
Thap1	1.31868	0.000268994
3110021N24Rik	1.31445	0.0152046
Gtf2e1	1.3125	0.00204673
BC005537	1.30862	4.89255e-06
Sass6	1.30457	1.62369e-05
Gja1	1.30324	0.00161097
Ice2	1.29802	0.000906086
Ankrd13c	1.29324	1.51979e-05
Slc25a36	1.29125	2.06521e-05
Gpat4	1.2829	4.61497e-06
Kmt2d	1.28136	2.55146e-06
Mterf1b	1.2798	0.00667896
Polrmt	1.27357	0.00320768
Tm9sf2	1.27196	4.16322e-05
Katnbl1	1.27122	0.000177399
B4galt1	1.27086	5.95874e-05
4931406C07Rik	1.26956	0.00417164
Eif4enif1	1.26684	5.08297e-06
Snx13	1.26521	0.0150119
Fzd7	1.26515	8.66179e-05
Zfp592	1.26489	0.00419004
Gm3550	1.26153	0.00168468
Spry2	1.26008	0.000349438
4930518I15Rik	1.25984	0.000411759
Ncaph	1.25893	0.00121742
Olfr893	1.25605	0.00448833
Sh3bgrl	1.25584	0.000360521
A630010A05Rik	1.25467	0.0157767
Zfp317	1.25294	2.93791e-05
Klhl2	1.24861	0.0106973
Cdk2	1.24491	8.92406e-05
Rsf1	1.24401	0.000327525
Ap5m1	1.24176	0.00204186
Ppp6r3	1.24062	5.57393e-05
Tiparp	1.24052	0.00437718
Rrm1	1.23882	3.99769e-05
Peg12	1.2375	0.000434226
Dennd5a	1.23693	0.00133401
Reps1	1.2355	0.00408009
Ccpg1	1.23476	0.00212715
Mex3d	1.2343	0.00418043
BC055324	1.22971	0.00641312
Ilf3	1.22924	2.04314e-05
Rnf213	1.22905	8.97005e-05
Dars	1.22864	0.00019107
Stim1	1.22688	0.00341113
4933434E20Rik	1.22213	4.09758e-06
Gtf2a1	1.2167	0.000413483
Fbxl5	1.21341	0.0058067
Mta2	1.2131	0.000763526
Nsd3	1.21307	3.42714e-05
Cep162	1.21092	0.00105419
Cep57l1	1.20991	3.9008e-05
Mgat5	1.20895	0.000278935
Ubr7	1.20846	2.75596e-06
Kalrn	1.20688	0.0107645
Sdcbp	1.20354	2.02611e-05
Gm20716	1.20276	0.000371211
Mbnl3	1.2023	1.16347e-05
Gdf11	1.20229	0.000973178
Pnrc2	1.20204	1.62811e-05
Tecpr2	1.20201	0.0062696
Gas2l3	1.20045	0.0169461
Dennd2a	1.19688	0.0225106
BC030499	1.19678	0.0115426
Acly	1.19619	0.000256502
Slc24a5	1.19327	0.0361846
Anapc4	1.19319	0.00286698
Stt3a	1.19167	0.00111259
Ints8	1.18782	0.000433817
Aldh8a1	1.18691	0.0245536
Fignl1	1.1852	0.00348585
Esyt1	1.18442	0.00137212
Fancb	1.18392	0.0252856
Lrrc40	1.1832	0.00452477
Usp9x	1.18236	3.31036e-05
Nup160	1.17797	0.000183496
Zfp329	1.17796	0.000434038
Spag5	1.1743	0.00452327
Trip12	1.17267	4.33824e-05
Zfp239	1.17226	0.000660705
Cdc23	1.17004	0.00138925
Zfp54	1.16978	0.00405096
Naa20	1.16977	3.09881e-06
Prr12	1.16938	0.00947401
Srp72	1.16596	2.10174e-05
Mapk1ip1l	1.15988	3.82717e-06
Tmem123	1.15786	0.00324028
Tmc1	1.15687	0.0246523
Zgrf1	1.15679	0.00879181
Mn1	1.15662	0.0037365
Pcnp	1.15516	3.12171e-06
Zfp961	1.15286	0.00528163
Cask	1.1528	0.00221385
Nup205	1.15104	0.00266261
4930430F08Rik	1.15087	0.00270076
Tmem170b	1.15052	0.00214978
Ndst2	1.14893	0.00280147
Ndufs1	1.14863	0.000757614
Dot1l	1.14622	0.000282973
Clasp1	1.14599	3.56463e-05
Ccar2	1.14394	0.00134238
Dync1i2	1.13909	0.000153362
Azi2	1.13816	0.000291704
Tdg	1.13809	0.00122374
Trnt1	1.13724	0.000104005
Fxyd4	1.1372	0.0163141
Vps4b	1.13681	0.000680237
Lrba	1.136	0.0141584
Mthfd1	1.13586	0.00057516
Idh1	1.13113	0.00188658
Sfxn5	1.13012	0.00289005
Uba3	1.12859	5.91582e-05
Olfr1388	1.12804	0.0010381
Gabpb2	1.12787	0.000650915
Nudt3	1.1278	0.000161321
Elp2	1.12556	0.000460534
Foxk2	1.12436	0.0072485
Olfr769	1.124	0.0118093
Ubr5	1.12246	0.00216743
Itpripl1	1.12153	0.000174684
Tubgcp3	1.11813	0.00280434
Fosb	1.11774	0.0212725
Aco1	1.11681	0.00241039
Ube2w	1.11567	0.000763101
Zbtb1	1.11421	0.000353977
Pi4ka	1.11324	0.000401608
Cmtm6	1.11196	0.00416734
Cep76	1.10883	0.0102366
Ncstn	1.10793	0.00206662
Sec23a	1.10465	0.0142904
Fubp3	1.10274	0.000177108
Prpf8	1.09802	7.03718e-05
Hacd3	1.09753	0.00180029
Dhx15	1.09733	0.000342581
Gnl3l	1.09698	7.21245e-05
Olfr1129	1.09264	0.0269277
Usp33	1.08922	0.00741142
Rpl5	1.08791	2.49562e-05
Cnot3	1.08637	0.000199638
Jchain	1.0847	0.00246364
Elk4	1.0823	0.00981465
St3gal4	1.08054	0.00115957
Kif14	1.0774	0.00709004
Mapk14	1.07694	0.000970213
Msh6	1.07597	0.0009272
Slc25a30	1.07318	0.0181307
Gatm	1.07279	0.00011215
Clpx	1.07167	0.00186556
Cdk6	1.07153	9.73995e-05
Pask	1.06993	0.0067614
Kmt2a	1.06954	0.00293725
Cic	1.06862	8.82924e-05
Rpa3	1.067	0.000823063
Ubap2l	1.06698	4.88731e-05
Vmn2r66	1.06466	0.00133401
Exoc1	1.06395	0.00373839
Gbp7	1.06264	0.000908805
D17H6S53E	1.06223	0.00274924
Tpp2	1.06146	0.00200665
Herc4	1.05997	0.00386301
Iigp1	1.05929	0.0300185
Pds5a	1.05842	0.000233403
Arf4	1.05713	8.5473e-05
Rock1	1.05676	0.000177108
Nup107	1.0564	0.00585967
Eftud2	1.05417	9.11416e-05
Nampt	1.05128	0.0035455
Dusp3	1.05066	0.00184655
Acmsd	1.04999	0.00791666
Slc39a8	1.04761	0.0160531
Slc12a6	1.04649	0.0044808
Tbc1d14	1.04639	0.00613732
Marf1	1.04629	0.000147459
Herpud1	1.04592	6.94104e-05
Usp34	1.04412	0.000326235
Ankrd44	1.04358	0.0252222
Ints4	1.04276	0.00122874
Ctnnb1	1.04272	0.000209263
Usp44	1.04104	0.00981587
Lyrm4	1.03944	0.000342581
Eps15	1.03922	0.00348585
Atf1	1.03742	0.000414929
Iars2	1.03666	0.000954026
Pex13	1.03637	0.000115748
Ginm1	1.0362	0.00105396
Mcm10	1.03574	0.000768784
Usp10	1.03572	0.000189584
Nfia	1.03508	0.000326235
Pax9	1.03466	0.0142658
Nin	1.03344	0.0040908
Smarcal1	1.03306	0.00630077
Zfp512b	1.03091	0.00468609
Zfp120	1.0305	0.0130676
Ints10	1.02978	0.0051642
Ints13	1.02294	0.00137659
Adam33	1.02146	0.0237546
Sec23ip	1.01893	0.00446716
Tmem161b	1.01816	0.0343965
Tars	1.01684	0.0012727
Trmt10c	1.01587	0.00023578
Dlgap5	1.01477	0.00468417
Taf2	1.01134	0.00147408
Lypla1	1.01134	0.00270286
Dhx58	1.01081	0.00212715
Bms1	1.00737	0.00154132
Dars2	1.00723	0.00674921
Ankrd23	1.00651	0.00600098
Vmn1r46	1.00641	0.00318452
Serp1	1.00558	0.000326235
Isg20l2	1.00372	0.00860846
Crot	1.00338	0.000330663
Tnpo1	1.00292	0.000393858
Snx2	1.00214	0.000149011
Trmt1l	1.00175	0.000346142
Washc4	1.00166	0.00949528
Prim2	1.0012	5.07576e-05
Crybg2	1.00016	0.0198052
Crnkl1	1.00015	0.00264255
Pgm2	0.999753	0.00198147
Rubcn	0.998202	0.0349718
Qsox1	0.998159	0.000163297
Cd44	0.99802	0.000805966
Mcm6	0.995919	0.0048773
Togaram1	0.994369	0.0250079
Mtmr4	0.99425	0.0124258
Rell1	0.994185	0.00292899
Gtf2h3	0.993815	0.000109283
Donson	0.992663	0.011258
Hdac4	0.991068	0.00220381
Jmjd1c	0.990919	0.00325444
Mfsd14a	0.990558	0.00325608
Cog3	0.990323	0.0131002
Setd2	0.989434	0.00251875
Atp7b	0.985438	0.00224913
Samd4b	0.984833	0.0111715
Rad54l	0.983933	0.00536998
Glyr1	0.983468	0.00199668
Adss	0.983102	0.00103038
Zmym5	0.982301	0.00249947
Cdk8	0.981842	0.00519331
Dyrk1a	0.981083	0.00329462
Slc25a37	0.980238	0.000988157
Caprin1	0.977322	0.000198218
Klhl7	0.977236	0.0307145
Ppfia1	0.977163	0.00174672
Lnpep	0.976978	0.000861456
Rimbp2	0.976943	0.0271507
Foxn2	0.976654	0.00100592
Dennd4a	0.973662	0.0040908
Atl2	0.97365	0.00301189
Chsy1	0.972372	0.00641598
Ankrd40	0.97131	0.0192977
Zfp39	0.970821	0.0062608
Ppp1r12a	0.970226	0.00072379
Arl14ep	0.970164	0.000931497
Sat1	0.969484	0.000294783
Eif4g1	0.969054	0.00308344
Pabpc4	0.968699	0.000523318
Wtap	0.968373	0.00192478
Zbtb11	0.966426	0.00140523
Mast2	0.96627	0.00950041
Zfp189	0.964633	0.0285867
Scd2	0.962461	0.00437019
Rad54l2	0.962387	0.0176974
Ubn2	0.960992	0.00176492
Gid4	0.960512	0.000341014
Qk	0.960079	0.00079413
Tank	0.959297	0.00241639
Mthfsl	0.958922	0.000959114
Mtrex	0.958161	0.00286764
Cul2	0.958059	0.0198052
Zfp874a	0.955967	0.0523121
Serinc3	0.955786	0.00199818
March7	0.954164	0.0103696
Palb2	0.953034	0.0058931
Zfp709	0.949764	0.0184787
AL732309.1	0.948005	0.0411202
Ckap2	0.946978	0.00704474
Atp6v1b2	0.946322	0.0013301
Cdca2	0.945097	0.000342379
Uggt1	0.943282	0.0158726
Mc5r	0.94319	0.000973164
Elp3	0.94075	0.00671259
Washc2	0.939741	0.00521936
Ivns1abp	0.939009	0.00178058
Spata5	0.938329	0.00327829
Ski	0.937519	0.0155985
Cnnm4	0.937018	0.00120045
Rgl2	0.935885	0.00404647
Zbtb44	0.933819	0.00465827
Calu	0.932044	0.0125011
Dld	0.930387	0.00346
Fam185a	0.929909	0.0189149
Map2k1	0.928782	0.00719949
Uba2	0.928267	0.00479638
Mapk8	0.927634	0.0131496
Crebbp	0.926972	0.0166423
Mib2	0.925581	0.0371492
Vps26a	0.924782	0.0026733
Sf3a1	0.923714	0.0012128
Erap1	0.923593	0.0130402
Rhot1	0.923444	0.0138567
Zcchc7	0.922856	0.00218069
Cyb561a3	0.922694	0.00442404
Tmem126a	0.92172	0.000964053
Rbm4b	0.920887	0.00241063
Arhgap5	0.918756	0.0216358
Fnbp4	0.918413	0.00145434
Rpgrip1	0.917052	0.00907291
Nup93	0.91677	0.00620631
Gm10031	0.913718	0.0657949
Parn	0.913267	0.00650299
Larp4b	0.912126	0.00198147
Ddx20	0.910462	0.0192753
Entpd7	0.909739	0.015506
Ankrd17	0.908951	0.0015989
Hsd17b12	0.906571	0.000244917
Shoc2	0.90652	0.00864513
Mpp5	0.903592	0.00664531
Celf3	0.900531	0.0673231
Recql5	0.899928	0.0184027
Slc25a32	0.899876	0.0372229
Hbs1l	0.899762	0.00457109
Epb41l5	0.898716	0.025714
St6galnac2	0.897335	0.0192753
Dynlt1b	0.897237	0.00778826
Pcgf2	0.896651	0.0518202
Nusap1	0.896455	0.00163495
Mospd1	0.895666	0.00197388
Fbxo30	0.895322	0.0259515
BC052040	0.89412	0.0274462
Birc6	0.893409	0.00385008
Pkp4	0.89232	0.0274951
Ctdsp2	0.891865	0.0076069
Nrd1	0.889644	0.00187356
Obox8	0.889229	0.0363505
Tent4a	0.888619	0.0120195
Rbm7	0.888443	0.000468613
Picalm	0.888359	0.00631704
Tial1	0.888291	0.00091715
Wdr6	0.887351	0.00937777
Esco1	0.886004	0.00550766
Tasp1	0.885818	0.0150567
Dhdh	0.885044	0.0212725
Ppp2r5a	0.883969	0.00441718
Bbs12	0.883956	0.021006
Tmem91	0.88303	0.00465916
Ddx21	0.882687	0.000841896
Srsf2	0.880027	0.000283463
Parg	0.879872	0.0203057
Lyn	0.879226	0.0165853
Gzmm	0.876371	0.0652306
Rnft1	0.876217	0.0018205
Dhx40	0.874781	0.0184591
Aftph	0.874296	0.0210207
BC049715	0.873662	0.0217862
Cln5	0.872981	0.0182657
Unc50	0.8729	0.00264255
Abcg4	0.87249	0.0152353
H2-T23	0.872132	0.0129918
Srf	0.871739	0.0433946
Rnf214	0.869543	0.00644437
Utp15	0.868909	0.00227917
Ctr9	0.868511	0.0015827
Mcm3	0.86481	0.00254301
Mut	0.864132	0.0143893
Wdhd1	0.864089	0.0021736
Tomm7	0.863103	0.00386528
Iqsec1	0.863096	0.0184591
A630089N07Rik	0.863022	0.0249587
Otud6b	0.862884	0.010303
Prkn	0.862654	0.0283687
Zmiz2	0.861985	0.00506557
Gtdc1	0.860302	0.0503248
Psmd2	0.860278	0.0046792
Cgas	0.860073	0.0175916
Thoc1	0.859561	0.00889697
Hspa5	0.859417	0.00408009
Hdac7	0.859195	0.00152482
Osbpl7	0.859012	0.0274762
Rbm6	0.857764	0.00392627
Gnb1	0.857729	0.000256502
4930579G24Rik	0.85745	0.00359535
Lmbrd1	0.857346	0.0036334
Klf13	0.856028	0.00352194
Tnrc6c	0.855343	0.00248515
Txnl4b	0.855224	0.00112247
Tubgcp2	0.854732	0.0178742
Ing5	0.853849	0.00306534
Agk	0.852339	0.00223705
Eif2a	0.8512	0.00266261
Spta1	0.851164	0.0152349
Tcf20	0.850388	0.00415707
Akap10	0.849812	0.0356273
Ammecr1	0.848988	0.00137521
Epb41	0.848805	0.0114992
Ddhd2	0.848445	0.00318452
Slc25a40	0.847705	0.0322318
Nup54	0.846545	0.00540114
Pitpnb	0.846499	0.00218934
Vmn2r97	0.846487	0.028752
Fam78a	0.84461	0.00549771
Atxn7l2	0.843665	0.0368305
Rtn4ip1	0.843137	0.020358
Tbc1d23	0.842344	0.026991
Med13	0.842314	0.0175916
Tubgcp4	0.841439	0.0121923
D330045A20Rik	0.839499	0.0314278
Ddx1	0.839256	0.00916931
Sos1	0.83873	0.0167811
Ssr3	0.838515	0.00600768
Dync1li1	0.837987	0.00184205
Mdn1	0.836635	0.00362462
Pdp2	0.836302	0.00272399
C5ar2	0.835307	0.0107105
Pdcd6ip	0.83506	0.0160333
Dqx1	0.832825	0.0523201
Rab3gap2	0.831466	0.0312575
Dhx16	0.828937	0.0129001
Actn4	0.827504	0.00206662
Slc25a46	0.827299	0.00772715
Stxbp3	0.826551	0.0143893
Nom1	0.826165	0.0197641
Uri1	0.825998	0.00354954
Med17	0.825934	0.0102369
Thumpd1	0.825641	0.00319077
Ipo5	0.825243	0.00488807
Snx4	0.824576	0.00977399
Phip	0.824255	0.00858816
Mib1	0.823926	0.00963516
Cops2	0.82258	0.00912367
Dnaja3	0.822247	0.0058067
Zfp942	0.821335	0.035584
Kpnb1	0.820216	0.00325168
Sptlc1	0.818406	0.0113632
Galnt7	0.818304	0.020833
Usp28	0.81708	0.0726205
9530068E07Rik	0.815313	0.0183926
Mier1	0.81461	0.00221229
Atad5	0.814534	0.0130464
Abcb10	0.81324	0.00874517
Zfp661	0.811747	0.0698627
Spire1	0.810318	0.00404553
Polk	0.806719	0.0523121
Frat1	0.806416	0.00109939
Vcpip1	0.804286	0.0102211
Zkscan3	0.802358	0.00866911
Polr3f	0.801853	0.0189149
6030458C11Rik	0.800541	0.00635751
Epc2	0.795996	0.0366952
Srebf1	0.795283	0.0238229
Papolg	0.794337	0.0521846
Ippk	0.792718	0.0273093
Opa1	0.79264	0.0120233
Wdr91	0.791301	0.0270476
Prrc2b	0.790915	0.00822747
C2cd3	0.790802	0.0180306
Cherp	0.787704	0.0120233
Ccser2	0.787315	0.0559848
Tm9sf1	0.786912	0.0128848
Metap1	0.786702	0.00358234
Ipo7	0.786249	0.00827864
Zfp422	0.785849	0.0109859
Mrpl9	0.785077	0.00410113
M6pr	0.783845	0.00285515
Lrrc8a	0.783217	0.089186
Cmc1	0.782918	0.020833
Dcaf6	0.782415	0.03971
Kif20a	0.782064	0.032191
Ints6	0.781458	0.0189071
Gls	0.780158	0.0150613
A130010J15Rik	0.779486	0.0088132
Chd9	0.779014	0.00542896
Rc3h2	0.776959	0.0458563
Btc	0.776871	0.0300151
Mybbp1a	0.776734	0.00533422
Cdca7	0.775819	0.01897
Kdelr2	0.775375	0.00377629
Dnajb7	0.774968	0.0896489
Rpia	0.774465	0.0163992
Hnrnpa0	0.774444	0.00531064
Tom1l1	0.774178	0.0214267
Prokr2	0.773588	0.0416722
Clcn3	0.773315	0.0155589
Hexim1	0.772874	0.0432183
Aasdh	0.771716	0.0116195
Ppp1r15b	0.7708	0.0126186
Tdrd3	0.770676	0.0255063
Jade2	0.770154	0.0512532
Chek1	0.768026	0.0223777
Nup155	0.767815	0.00946898
Tab2	0.767481	0.0152459
Vbp1	0.767069	0.0058067
Zdhhc13	0.766939	0.015849
Hsph1	0.766866	0.00551866
Poglut1	0.765606	0.0334061
Trim34a	0.7636	0.0471272
Mpv17	0.763234	0.0122524
Fastkd2	0.763212	0.0193154
Wsb1	0.763077	0.026945
Bard1	0.763024	0.035204
Zyg11b	0.763001	0.0658233
Ncapd2	0.762377	0.00981465
Tmtc3	0.760954	0.0698005
Cfp	0.760688	0.0825352
Gm10277	0.760622	0.089186
Stom	0.758845	0.0222574
Casp3	0.757942	0.00223488
Ypel5	0.757349	0.00677447
Bccip	0.757292	0.00965287
Amd2	0.75653	0.0783594
Mrtfb	0.754892	0.0339031
Trim23	0.754636	0.0682255
Sgk3	0.751586	0.0442005
Xpr1	0.751377	0.0123505
Mta1	0.750845	0.01732
Zcchc4	0.749538	0.024343
Prcp	0.749353	0.00915213
Parvb	0.748977	0.0624339
Ercc3	0.748462	0.0305786
Zfp984	0.74839	0.0402806
Mcmdc2	0.746807	0.05433
Hps5	0.746579	0.036352
Mapk8ip3	0.745322	0.0158726
Suv39h1	0.745267	0.0215568
Mthfd1l	0.745131	0.0134001
Rtn2	0.744638	0.0879076
Tnpo3	0.743347	0.0192538
Snrnp200	0.743106	0.0175717
Pik3c3	0.742672	0.0246753
Dynlt1f	0.742322	0.0224626
Fer	0.742147	0.0603997
Hspa9	0.74146	0.00889697
Actr3	0.740093	0.023799
Actr1a	0.739865	0.00807429
Sec23b	0.73968	0.0165499
Nxpe4	0.739565	0.0791094
Arid2	0.737937	0.020372
Ranbp9	0.737754	0.0615047
Ap1g1	0.737557	0.0402499
Pacs2	0.737533	0.0402806
Rgl1	0.735653	0.0783865
Scaf8	0.735523	0.0122082
Cc2d1b	0.734912	0.0603997
Pdpr	0.73484	0.0682342
Osbpl8	0.734461	0.0225387
Igf1r	0.733334	0.0146099
Cad	0.733112	0.00678799
Mterf3	0.731918	0.0103903
Sarnp	0.729363	0.00746039
Rad54b	0.728815	0.0357245
Atxn2l	0.728143	0.00864513
Aldh18a1	0.727837	0.0222457
Polr1a	0.727548	0.020833
Bcap29	0.72747	0.00912279
Fam83d	0.726018	0.0400893
Map4	0.725544	0.0806748
Tram2	0.724962	0.0283823
Kat2b	0.724555	0.0875359
Ptpn22	0.723445	0.0869574
Abca2	0.723393	0.0395144
Erbin	0.723357	0.0282988
Aida	0.722714	0.0412997
Ltn1	0.721654	0.0424072
Nono	0.721299	0.00946849
Sesn1	0.721296	0.0429314
Zbtb20	0.720914	0.0396238
2610301B20Rik	0.720226	0.0175028
Zfp955a	0.717733	0.0860678
Stk3	0.716115	0.0593491
Zfp281	0.715869	0.0512532
Vps35	0.715015	0.047039
Nae1	0.714524	0.00663422
Ldb1	0.713427	0.0123505
Map3k5	0.712985	0.0761228
Ube2h	0.712467	0.0262845
Hemgn	0.711679	0.0175916
9130023H24Rik	0.711452	0.0496997
Srsf10	0.711157	0.00369125
Rrm2	0.710929	0.0156665
Nckap1l	0.710179	0.0374023
Gpam	0.70954	0.05872
Zup1	0.707221	0.0251669
Fam219b	0.706693	0.0147018
Btk	0.706205	0.0252222
Wdr82	0.70589	0.0158823
Chp1	0.705864	0.0363505
Fam118a	0.704753	0.0411202
Paics	0.703855	0.00281816
Ska3	0.703492	0.0279942
Sag	0.703435	0.096255
Pold1	0.702969	0.0100197
Pip4k2c	0.70295	0.0130017
P4ha1	0.701342	0.0742477
Mknk2	0.700909	0.0124258
Pigm	0.700683	0.0488618
Hnrnph1	0.700312	0.00490149
Rundc3a	0.700021	0.0845127
Klf16	0.699619	0.017544
Fam117a	0.699348	0.0346143
Dis3	0.69804	0.0349872
Mroh1	0.697742	0.0563517
Zcchc8	0.697645	0.0143803
Gm49336	0.697511	0.0325045
Ganab	0.697094	0.0405051
Cnksr3	0.697033	0.0832258
Atf7	0.696905	0.0196495
Hccs	0.696241	0.0473112
Haus3	0.695803	0.0273093
Serpinc1	0.695389	0.0664084
Khsrp	0.69436	0.0167831
Mtmr6	0.694116	0.0356162
Gdi2	0.693201	0.0125795
Kif11	0.691664	0.0538231
Cmah	0.690365	0.0213136
Tap2	0.690148	0.0146254
Uhrf1	0.690107	0.0111209
Iqgap1	0.689552	0.0139956
Ppp3r1	0.689546	0.0482999
Dpm3	0.688967	0.0226175
Tulp3	0.687854	0.0766641
Fam117b	0.687616	0.0398019
Piezo1	0.687169	0.0298607
Fgfr1op	0.686864	0.0153261
Zw10	0.68538	0.035584
Ubxn2b	0.685036	0.0160333
Polr1b	0.684743	0.0117964
Umad1	0.684538	0.0306292
Ppm1h	0.683309	0.0395736
Phkg1	0.683111	0.0938251
Zxdc	0.680741	0.0535237
Pip5k1b	0.680641	0.0675641
Eif3a	0.679786	0.00891669
Naa25	0.679721	0.034327
Zzz3	0.679435	0.0113087
Dido1	0.678466	0.0363505
Capn7	0.676559	0.0496772
Thap12	0.67579	0.0313748
Eif4b	0.675438	0.00846365
Tmem181a	0.675316	0.0377602
Capza2	0.674505	0.0118209
Mettl14	0.673852	0.0297022
Tprn	0.673421	0.0333102
Efcab7	0.672177	0.12146
Setd3	0.66877	0.0421374
D430042O09Rik	0.668537	0.072322
Zkscan1	0.667851	0.0311144
Hectd3	0.667705	0.0641816
Mccc2	0.667005	0.021006
Kat6b	0.665349	0.0556787
Snx5	0.665028	0.00999372
Bicd1	0.664995	0.0416127
Foxo3	0.664613	0.0095098
Ptpn12	0.664373	0.0497815
Fundc1	0.663916	0.0111778
Poll	0.663184	0.0146124
Prpf6	0.662686	0.0316778
Ppp6r2	0.662609	0.0174234
Ipo4	0.662537	0.0310329
Hnrnpa3	0.662455	0.00955041
Ptbp1	0.662225	0.0192538
Sec24a	0.661623	0.0475707
D6Wsu163e	0.660272	0.0399244
Elac2	0.660119	0.0352747
Sgpl1	0.660084	0.112274
Atp2b4	0.660051	0.0682342
Zfp518b	0.659939	0.137455
Brca1	0.659937	0.0698627
Stil	0.658424	0.0588666
Gna11	0.656555	0.0125589
Etfrf1	0.656539	0.0157465
Tmem167b	0.656226	0.0631936
Slc4a7	0.655994	0.0922169
P2rx4	0.655761	0.0241792
Scmh1	0.655629	0.0815773
Frmd4a	0.655343	0.0351594
Txnip	0.654977	0.0452713
Xaf1	0.654975	0.0574389
Camsap2	0.654584	0.0639188
Dcaf1	0.652753	0.0845127
Arfgef1	0.652249	0.0722212
Dlg1	0.652027	0.122617
Skiv2l	0.651322	0.0725421
Cltc	0.651285	0.0249361
Zzef1	0.650809	0.0415458
Bap1	0.650556	0.0586236
Tpx2	0.650416	0.0293389
Cnot10	0.650014	0.0209739
Mical3	0.649627	0.0477918
9430038I01Rik	0.648673	0.0201088
Mpzl1	0.648571	0.101981
Gm20605	0.647676	0.0922913
Actr2	0.64698	0.0191651
Glmn	0.645698	0.0512532
Klhl20	0.644946	0.0779634
Rbm41	0.644847	0.133473
Ppp4r1	0.644822	0.0851917
Mfsd14b	0.644729	0.036405
Atp13a1	0.644452	0.0380741
Kiz	0.644358	0.0478913
Spop	0.644272	0.0220685
Shcbp1	0.644124	0.0278776
Strip1	0.643598	0.0736977
Ndufa1	0.643251	0.0455283
Ap4b1	0.642445	0.113783
Ccdc63	0.642117	0.144247
Eloc	0.642032	0.016264
Snap23	0.641632	0.0231115
Fam120b	0.641194	0.0683068
Ibtk	0.640749	0.0575371
Bptf	0.640454	0.0214373
Fmo5	0.639962	0.132348
Rexo5	0.638365	0.054633
Edc4	0.638332	0.0612398
Simc1	0.638253	0.0667233
Insig1	0.638083	0.0527307
Ing3	0.637137	0.0304388
Orc3	0.636676	0.0257955
Dph6	0.636503	0.0442145
Zrsr1	0.635909	0.0522319
Cyth3	0.635886	0.019217
Pdia4	0.635783	0.0346136
Pacsin2	0.634901	0.0473112
Tmem107	0.634885	0.0409337
Zfp869	0.633517	0.122439
Eif2s3x	0.633257	0.0243287
Ccdc163	0.633206	0.0262716
Trmt11	0.632251	0.0150281
Rab1a	0.631881	0.0135443
Golph3	0.631776	0.0342061
Rbm12	0.631747	0.0726205
Zfp36l2	0.630232	0.0284425
Aspm	0.630119	0.0479691
Zfp410	0.629944	0.0192451
Parp2	0.629499	0.00897255
Ehmt2	0.629159	0.0377602
Vps13c	0.628399	0.111744
Pus7	0.628213	0.0383073
Ccdc14	0.628182	0.0641828
Adam17	0.627901	0.0461104
Dpy19l4	0.627683	0.112998
Pign	0.627549	0.0611452
Pigo	0.627164	0.0894496
Srp54b	0.626565	0.0343965
Galnt1	0.626331	0.0357361
Eef2	0.625149	0.00858694
Qars	0.62509	0.019217
Polr3k	0.625063	0.0184905
Ylpm1	0.624849	0.054633
Nsmaf	0.624816	0.03971
Trpm7	0.624682	0.0186052
Susd6	0.623692	0.0633894
Cse1l	0.623414	0.0385248
Exoc4	0.62279	0.042236
Cul3	0.62216	0.0678743
Olfr1385	0.622074	0.109046
Psmd1	0.622051	0.020624
Hgs	0.620201	0.0245814
Acat1	0.619574	0.0133267
Runx3	0.619394	0.0418566
Tex30	0.619154	0.0140556
Prkcd	0.618864	0.0950741
Nxf1	0.617437	0.042317
Rnf14	0.617015	0.0380543
Socs6	0.616692	0.0826727
Dcaf8	0.615904	0.0408031
Rragb	0.615773	0.104629
Tgfbr3	0.615589	0.0803987
Ralgps2	0.614681	0.0831963
Cul7	0.614593	0.133473
Fxr1	0.614264	0.0243886
Pip4p2	0.613905	0.034327
Ascc2	0.613787	0.0423115
Ric1	0.613301	0.0424072
Exoc6	0.613157	0.050139
Ccdc137	0.612961	0.0409194
Tsr1	0.611714	0.0307859
Spice1	0.611512	0.0604783
Prpf3	0.610933	0.0270476
Mxd1	0.610724	0.086282
Kmt2b	0.610336	0.0568688
Zbtb38	0.610015	0.0252222
Cul4a	0.609643	0.0231724
Carhsp1	0.609482	0.0153939
Zfp758	0.609095	0.132436
Trpv2	0.608828	0.0478345
Cep97	0.607616	0.0636124
Cetn3	0.60732	0.0197641
Cept1	0.607253	0.0379007
Tnk2	0.606536	0.0258942
Tbl1x	0.606532	0.0268105
Ifnar1	0.606464	0.114923
Acaca	0.604558	0.0691926
Tfe3	0.603983	0.0445166
Usp14	0.603371	0.0260723
Eloa	0.602656	0.0391437
Rmnd5a	0.602374	0.104465
Gemin6	0.602371	0.0243619
Sdccag8	0.601988	0.081195
C9orf72	0.601826	0.13301
Nol6	0.60161	0.0484363
Mki67	0.600726	0.0207701
Ints7	0.599945	0.0141895
Ncapg2	0.599819	0.0631619
Kif1b	0.59959	0.107581
Scyl3	0.599477	0.0484996
Kat14	0.59946	0.0686833
Wdr92	0.599336	0.0284827
Ankrd13a	0.599297	0.0197965
Zer1	0.598336	0.0378392
Hnrnpa1	0.598313	0.015093
Map3k12	0.598178	0.124341
Enpp1	0.598168	0.117839
Rps6kb1	0.598055	0.0219174
Kremen2	0.597521	0.151494
Copa	0.597067	0.0307145
Cdc26	0.597025	0.0484363
Haus6	0.596873	0.0641816
Dip2b	0.596696	0.0803987
Phyhip	0.596519	0.0577917
Rbbp6	0.596036	0.0315944
Usp15	0.594285	0.0250079
Dhx38	0.59295	0.0917152
Pwp1	0.592057	0.0367379
Hsd17b4	0.591997	0.0636271
Kdm5a	0.590817	0.0419881
Phlda2	0.590814	0.0525702
Lrrc58	0.58993	0.0932171
Lysmd4	0.589597	0.143879
Pdxdc1	0.58902	0.0485098
Fry	0.588582	0.0484363
Sp3	0.588079	0.0550241
Dym	0.587701	0.0306292
mt-Nd4	0.587421	0.0304437
Fxr2	0.587261	0.0378353
Ttll12	0.587092	0.050639
Gtf2ird2	0.586737	0.13274
Mtpap	0.586734	0.0669187
Tada2a	0.586574	0.0602091
Limd1	0.586401	0.0574913
Eef2k	0.586376	0.0396048
Atp2a2	0.585452	0.0534696
Atg2b	0.584893	0.0654829
Tmem69	0.584549	0.0358733
Ppp1r9b	0.583929	0.0534753
Dhx32	0.583417	0.0815773
Naa40	0.583316	0.0642593
Ccnb1ip1	0.583066	0.109461
Utp20	0.58304	0.0967755
Qtrt2	0.582924	0.113369
Vps11	0.58222	0.108743
Ccnf	0.58193	0.0473517
Fech	0.581863	0.0481436
Dnm1l	0.581532	0.0379968
Mlh1	0.581116	0.0594986
Cyfip2	0.580997	0.0769089
Btbd10	0.580446	0.110374
BC024978	0.580315	0.109461
Ubr2	0.579681	0.0475242
Zdhhc5	0.579606	0.0901019
Oxr1	0.578929	0.0423115
Rab28	0.578553	0.0297724
Lrrc56	0.57832	0.151477
Extl3	0.578308	0.108178
Lrrc57	0.577958	0.0475707
Ctps	0.577865	0.0746447
Armt1	0.577591	0.0408062
Rabgap1l	0.577068	0.0557652
Zfp84	0.576593	0.110118
Ccdc66	0.575657	0.108088
Zmym6	0.575618	0.115022
Etfdh	0.575518	0.0284425
Stam	0.575276	0.129948
Mrps28	0.575132	0.0533354
Fbxo3	0.574439	0.0352059
Mios	0.573738	0.0864899
Tmem184c	0.573363	0.0987982
Dnajb4	0.572229	0.0512532
Ipo13	0.57213	0.142078
Tle3	0.571809	0.104751
Fam222b	0.571796	0.0503248
Mthfs	0.571594	0.0388204
Dcun1d2	0.571469	0.0878987
Sucla2	0.570828	0.0197106
Trib2	0.569303	0.0362795
Chek2	0.569034	0.0506867
Tpm3	0.568992	0.0169476
Gtf2ird1	0.567052	0.152883
Fancg	0.56685	0.0967755
Ppp2r5b	0.565575	0.147842
Nav2	0.56497	0.154531
Ppp1cb	0.564604	0.0951239
H2-T24	0.564455	0.04963
Nfx1	0.564232	0.0835132
Rpe	0.563772	0.0562653
Cox17	0.563152	0.0534
Rbbp9	0.562243	0.139946
Rpap2	0.562045	0.113561
Dgkz	0.561682	0.0779934
Rprd2	0.560669	0.061166
Noct	0.560459	0.0942767
Dynlt1a	0.559529	0.0798764
Zfp740	0.558571	0.0845127
Copb2	0.557021	0.0423499
Cwc25	0.556685	0.0410618
Ncoa1	0.5566	0.0772118
Rab18	0.556329	0.0352093
Dhrs3	0.55578	0.0601727
Frrs1	0.554583	0.0303152
Mynn	0.554573	0.0996382
Taf5l	0.554455	0.0961125
Fbrs	0.554229	0.12762
Set	0.554006	0.0176707
Akt2	0.55247	0.0433946
Hmgcl	0.552285	0.0233744
Aste1	0.551803	0.103637
Dnajc10	0.551572	0.114672
Cnot2	0.55154	0.095239
Gatad2b	0.551056	0.0916102
Slc35e1	0.550569	0.103771
Ppp2r2a	0.550014	0.0310329
Zfp991	0.549639	0.0969739
Nomo1	0.549162	0.0556337
Ddx17	0.54906	0.057219
Rnf5	0.54877	0.0362795
Lmo4	0.548696	0.0810684
Hexb	0.548417	0.0822671
Gnl2	0.547674	0.0751463
Phf8	0.54762	0.138792
Abl1	0.547371	0.101871
Idh3a	0.546575	0.0475419
Arl6ip6	0.546522	0.0518757
Csgalnact2	0.546126	0.12187
Rdx	0.5456	0.0314686
Tsnax	0.545276	0.0559223
Lrrc41	0.545204	0.0507931
AW549877	0.545106	0.125018
C330018D20Rik	0.544251	0.0387223
Ints14	0.544213	0.0929271
Med31	0.543676	0.0983955
Smg6	0.543381	0.0630023
Cdc16	0.542829	0.0628219
Stau1	0.542422	0.0429521
Pgm2l1	0.54216	0.090493
Ptk2b	0.542069	0.123423
Mrpl27	0.541256	0.0774096
Pi4k2b	0.541182	0.122403
Usp47	0.540341	0.0603997
Prepl	0.539055	0.117909
Kansl1	0.538565	0.0791706
Ddx3x	0.537734	0.0501129
Rsl1d1	0.53754	0.0390951
Tma16	0.537073	0.0485098
Golga7	0.537053	0.0294418
Kdm2a	0.536788	0.0697957
Coil	0.536655	0.0994912
Taf1d	0.535771	0.047039
Mfsd8	0.535259	0.127494
Gtpbp10	0.53517	0.0982409
Cog6	0.534384	0.148363
March6	0.533756	0.0803363
Gm2000	0.533562	0.108009
Nfatc3	0.533102	0.0605919
Fig4	0.532818	0.139946
D10Wsu102e	0.532802	0.0466749
Slc16a10	0.532291	0.0811318
Ccdc173	0.53224	0.133473
Arhgap11a	0.531925	0.10038
Thy1	0.531341	0.1062
Bace1	0.53079	0.0942767
Sap18	0.530545	0.0594758
Gnpat	0.530387	0.0653695
Washc5	0.530096	0.13687
Rad21	0.529877	0.0622121
Poli	0.529129	0.120155
Nmt1	0.527415	0.0799444
Paip2	0.527317	0.0271507
Csde1	0.526945	0.0599745
Ccdc34	0.526736	0.0410618
Stard7	0.526424	0.0719601
Aspa	0.525691	0.144459
Slc37a1	0.525031	0.157182
Kdm3a	0.524843	0.15745
Bbs1	0.5242	0.141283
Aqp9	0.5231	0.0779634
Lin52	0.52212	0.0940535
2610044O15Rik8	0.521446	0.0669187
Cd99l2	0.521392	0.088359
Tent4b	0.520962	0.127418
Cnep1r1	0.520615	0.0622121
Arhgap1	0.520553	0.076235
Rbl1	0.52027	0.146853
Sipa1	0.520261	0.0956904
Msl3	0.520213	0.0861466
Ndc80	0.51995	0.0811776
Pwp2	0.519939	0.082912
Tex10	0.519669	0.0574739
Cog5	0.519498	0.14966
Nploc4	0.519287	0.0899274
Isca2	0.518281	0.0682342
Mga	0.518178	0.0600173
Cdc42	0.517736	0.0361496
Ubr1	0.517459	0.1097
Fut8	0.517339	0.121697
Gmps	0.517165	0.0678415
Kif18a	0.516773	0.121514
Bhlhe41	0.516205	0.10981
Il31ra	0.516194	0.155218
Lig3	0.515325	0.132436
Klhl12	0.515287	0.091112
Slc45a3	0.515134	0.155957
B4galt3	0.514566	0.0496997
Gramd4	0.513926	0.130998
Tm2d1	0.513854	0.0600173
Eng	0.513783	0.0519523
Pdcl	0.512544	0.150731
Mrps31	0.511906	0.0458988
Kctd3	0.511825	0.150731
Vps37a	0.511012	0.0685633
Wwp1	0.510906	0.117593
Ankrd46	0.510844	0.117132
Efr3a	0.510546	0.0917911
Ezh1	0.510469	0.14346
Mtr	0.509602	0.0972486
Zeb1	0.509489	0.0917152
Vps16	0.508487	0.0588547
Thrap3	0.507657	0.03971
Msl2	0.507406	0.11854
Cbfa2t2	0.506474	0.093895
Champ1	0.505932	0.125811
Rpap1	0.505883	0.131158
Pml	0.5058	0.0786174
Riok3	0.505474	0.104573
Ppp4r2	0.505124	0.145951
Vps35l	0.505103	0.0812111
Mccc1	0.504673	0.0779634
Ints1	0.50454	0.12762
Pik3ca	0.504384	0.152081
Zfp512	0.504193	0.110118
Polr3g	0.503832	0.0926807
Arfgap3	0.503235	0.136981
Lztr1	0.502936	0.117394
Nptn	0.502783	0.141019
Htt	0.502446	0.123293
Ctc1	0.50217	0.128933
Dctn4	0.502155	0.0562653
Nphp1	0.501919	0.125857
Hnrnpk	0.501552	0.0374557
Rbm28	0.500863	0.0737893
Adam10	0.500104	0.0618151
Mrpl50	0.49996	0.0388137
Hspa14	0.499613	0.0358844
Cdca7l	0.499505	0.0939571
Suco	0.49865	0.124181
Exosc10	0.498448	0.121514
Armcx3	0.49832	0.10646
Uso1	0.498233	0.144247
Cyp20a1	0.498165	0.113134
Rnf40	0.49808	0.105751
Rnf4	0.496847	0.0641816
Agfg2	0.496546	0.0892496
Dpp8	0.496487	0.130352
Tbrg4	0.495863	0.0631619
Sh2d4a	0.494787	0.120485
Shc1	0.49458	0.0901043
Plk4	0.494558	0.0727585
Heatr5a	0.494186	0.113359
Wdr3	0.493762	0.092979
Zc3h11a	0.493468	0.0639188
Acsl5	0.493162	0.0764616
Pop1	0.493116	0.098339
Uba1	0.492871	0.0811357
Nup88	0.492572	0.057785
Supv3l1	0.492399	0.10705
Glcci1	0.491862	0.139207
Nedd4	0.491683	0.0592282
Shprh	0.491643	0.130653
Mettl4	0.491431	0.0890086
Myh10	0.490384	0.114844
Cox7c	0.490357	0.0845787
Taf6	0.490105	0.0730004
Chd1l	0.48998	0.117839
Flcn	0.489694	0.10548
Herpud2	0.489464	0.11854
D16Ertd472e	0.489342	0.0663182
Ifngr2	0.488898	0.0972182
Sec62	0.488883	0.0783865
Clip1	0.488662	0.135328
Hs6st1	0.488578	0.111984
Rab7	0.48853	0.0419944
Mief1	0.487401	0.10466
Gnpda1	0.487321	0.095709
Cpsf1	0.486326	0.129116
Ier3ip1	0.486058	0.0623824
Polh	0.485742	0.121985
Orc5	0.485283	0.0669484
Ndufa7	0.485059	0.0778733
Akap13	0.485027	0.0712257
Ints2	0.484997	0.125742
Myo1c	0.484844	0.143471
Pex5	0.484209	0.126688
Mterf1a	0.48345	0.142543
Letmd1	0.483208	0.105459
Tmem64	0.48299	0.128614
Top2b	0.482483	0.0995316
Sema4b	0.481841	0.133248
Mrpl42	0.481613	0.0735365
Bub1	0.481598	0.121588
Zfp963	0.481306	0.147595
Usp4	0.480898	0.0854062
Eif4a2	0.480324	0.0636124
Cyld	0.479792	0.155987
Arf2	0.47974	0.106691
Tbc1d5	0.479419	0.157182
Cdc6	0.479373	0.115022
Azin1	0.478126	0.125811
Pacs1	0.477689	0.119255
Rcor1	0.477515	0.0851006
Tdp1	0.476399	0.0698934
Cpsf2	0.476393	0.0624347
Ttll5	0.476196	0.151657
Ash1l	0.475449	0.125811
Ube2v2	0.474842	0.0474984
Ddx42	0.474471	0.0976515
Kpna1	0.474279	0.0890604
Wdr7	0.474234	0.065905
Nudcd3	0.47388	0.128891
Eif4g2	0.473525	0.0709928
Dlat	0.472898	0.105987
Atp6ap2	0.472695	0.092052
Rc3h1	0.471646	0.123719
Raver1	0.471296	0.0971477
Ext2	0.471293	0.142055
Ppp2cb	0.471028	0.14455
Slc38a2	0.470975	0.0845127
Ngly1	0.470954	0.133492
Srp54c	0.470622	0.133663
Nbas	0.470485	0.146566
Anln	0.470437	0.125431
Psg16	0.470266	0.157274
Taf7	0.470243	0.0759178
Polr2d	0.470012	0.0612327
Exosc1	0.469945	0.0520601
Adat1	0.469584	0.140949
Gigyf2	0.469303	0.105062
Brpf1	0.469256	0.142984
Usp36	0.469196	0.0897742
Nat2	0.469138	0.13492
Afg3l2	0.467921	0.123542
Pex10	0.467838	0.0983512
Abce1	0.467715	0.089466
Sec63	0.467627	0.0892613
Tcf4	0.466767	0.120279
Clk4	0.466728	0.0624339
Rngtt	0.466694	0.127602
Rbsn	0.466602	0.157274
Larp1	0.466214	0.0823997
Unc13d	0.466091	0.145882
Adal	0.46606	0.152385
Zfp207	0.464888	0.0645969
Tra2a	0.46481	0.0669058
Arih1	0.464714	0.144247
Exosc2	0.464392	0.0620432
Trim65	0.464333	0.1097
Scaf1	0.463607	0.105789
Snx6	0.462547	0.0577962
Zdhhc6	0.462488	0.105062
Ddb1	0.462322	0.0835132
Tmem30a	0.461294	0.155122
Pak2	0.461203	0.0849249
Atp1b2	0.460787	0.13073
Smim11	0.459801	0.105987
Irak4	0.459628	0.119604
Esyt2	0.457449	0.129151
Tbc1d19	0.457427	0.107003
Chordc1	0.457094	0.0985744
Poldip3	0.456888	0.138075
Zc3h7a	0.455699	0.13492
Abi1	0.454608	0.143112
Myc	0.454051	0.100109
Ewsr1	0.454024	0.0894526
Xpo5	0.453929	0.120547
Fbxo46	0.453155	0.121028
Mfap1b	0.451938	0.101871
Nol11	0.451814	0.148647
Samsn1	0.450264	0.0806748
Supt7l	0.450146	0.120279
Scoc	0.448173	0.0997913
Atad2	0.448028	0.10992
Alas1	0.447962	0.147595
Hsdl1	0.447572	0.134231
Taf1b	0.447473	0.124747
Rcc2	0.446786	0.0669187
Map3k11	0.446269	0.148336
Acot2	0.445587	0.109228
Gdi1	0.44237	0.126691
Dhx30	0.442029	0.122871
Wrb	0.441849	0.107075
Ube3c	0.441806	0.154729
Atp6v1d	0.439928	0.0726205
Ywhae	0.439567	0.0620636
Pitpnc1	0.438943	0.0811152
Bclaf1	0.438558	0.0891169
Topors	0.438143	0.130998
Timm17a	0.437724	0.0783865
Pola2	0.437316	0.109228
Med19	0.436574	0.0854062
Rhebl1	0.435694	0.117031
Aqr	0.435372	0.139808
Cat	0.435252	0.14873
Psmg1	0.434148	0.113449
Nup133	0.434109	0.146396
Zcrb1	0.433904	0.0735356
Vmp1	0.433145	0.0807888
Kdelc1	0.432956	0.104988
4921524J17Rik	0.432493	0.0883715
Cep295	0.431488	0.122871
Pno1	0.430392	0.0689832
Ankrd27	0.430385	0.123573
Aaed1	0.429754	0.138478
Zfp472	0.429161	0.14793
Ap3d1	0.428821	0.155957
Smim15	0.427242	0.135328
Ddx24	0.427061	0.139183
Med1	0.426922	0.0969739
Srrt	0.425889	0.0914921
Ikbkg	0.425729	0.121514
Vars	0.424843	0.101715
Cmpk1	0.424589	0.123615
Nuf2	0.421672	0.13536
Aco2	0.421573	0.139496
Luc7l3	0.421477	0.13687
Actr6	0.420634	0.12136
Acin1	0.419548	0.119557
Mboat2	0.417078	0.139346
Api5	0.41675	0.107813
Timmdc1	0.415696	0.107364
Ndufb3	0.414583	0.13068
Hhex	0.413871	0.140391
Eef1b2	0.412437	0.089466
Zfp644	0.412166	0.143112
Tgtp2	0.411558	0.0947358
Rbm22	0.410715	0.144666
Fcf1	0.410048	0.142078
Sumo1	0.408291	0.0983955
Polr2b	0.407782	0.14292
Rnf181	0.407472	0.141019
Alg1	0.405311	0.144654
Dynlt3	0.404957	0.152973
Mapre1	0.403831	0.0885803
Dnajc7	0.403422	0.111993
Pccb	0.400647	0.144459
Sdha	0.399946	0.150741
Thumpd3	0.399004	0.123293
Rpn1	0.39839	0.111812
Ccdc90b	0.397394	0.148647
P4hb	0.395984	0.154578
Slc25a21	0.395263	0.111277
Etf1	0.3947	0.135616
Mtpn	0.393691	0.151456
Cct2	0.393441	0.13435
Snrnp27	0.39269	0.133018
Ncbp3	0.391756	0.148727
Rnf146	0.39083	0.13301
Ube2g1	0.389854	0.122081
Trim28	0.388895	0.125018
U2surp	0.386783	0.147024
Sqstm1	0.386216	0.151976
Hpf1	0.386047	0.141579
Fubp1	0.383863	0.154578
Abcg2	0.383371	0.142984
Cd48	0.379152	0.152163
Pgpep1	0.379129	0.144584
Snx1	0.378041	0.126759
Arl3	0.377708	0.146566
Sdhb	0.374576	0.152414
Orc6	0.373115	0.143024
Utp4	0.370607	0.148107
Emc2	0.367705	0.14723
Tbp	0.363911	0.151545
Tspyl1	0.361682	0.158419
Nxpe2	0.35259	0.148647
Brd4	0.345951	0.148647
