# Supplementary material for: Methyltransferase complex subunit METTL3 maintains genome stability of erythroid cells via MTHFD1-mediated nucleotide biosynthesis
Source: J Clin Invest. 2026 Mar 10;136(9):e196578. doi: 10.1172/JCI196578 (PMC13132386; doi:10.1172/JCI196578)
Supplement: Supplemental table 4 [file jci-136-196578-s279.xlsx]

## Sheet: LS-MS-MS
Compounds	EpoR-tdTomato-Cre-1	EpoR-tdTomato-Cre-2	EpoR-tdTomato-Cre-3	Mettl3 cKO-1	Mettl3 cKO-2	Mettl3 cKO-3
Pantothenic acid	418.820111038	363.083166479	728.66210543	893.150878534	594.752618708	479.159789777
2-hydroxyisovaleric Acid	39.001285701	24.898008193	36.697709149	41.544626216	30.347171411	23.550302934
alpha-Aminoadipic acid	227.145852472	169.516863297	225.053282489	229.320042703	175.220952281	186.253102887
Guanidinoacetic acid	321.613179572	283.691662538	169.407175129	146.448799496	130.123730878	183.204602888
Decanoyl-carnitine	2.787247589	1.959228814	1.566801496	1.671301242	1.222966952	1.42637046
Stearoyl-carnitine	15.672526466	14.325027186	7.854339785	15.703715248	11.25812166	20.707293061
L-palmitoylcarnitine	40.246149359	37.075330337	22.44297062	12.876957329	12.690964517	18.659894112
Octanoyl-carnitine	4.186606657	3.375077046	2.330471976	2.245842394	1.96491857	2.405497058
Myristoyl-L-carnitine	8.13754356	7.064631372	4.915494254	3.375643454	3.566043093	3.79373565
Acetyl-carnitine	385.962469038	306.727089978	121.893011578	225.762163236	279.798380792	462.802922135
DL-carnitine	2135.346926677	1868.83494193	1330.018713749	2029.89401615	1379.424713497	1842.622457449
Glycochenodeoxycholic acid	3.369413517	8.607364582	48.580704153	19.350120459	23.420328558	1.02549454
Dodecanoylcarnitine	1.414437363	1.339455402	1.076486497	0.940431143	1.032090333	1.160437325
3-Hydroxy-9-hexadecenoyl-L-carnitine	1.048319891	0.793461402	1.112276056	0.6092645	0.780733452	0.684541956
Isobutyryl-L-carnitine	20.326189023	23.390165017	19.835991018	12.617394145	9.289390471	11.405799892
Hexanylcarnitine	7.684861539	6.65497368	4.512293939	4.817044765	4.212609045	5.627812792
2-Hydroxyglutaric acid	1814.176386448	967.984952002	1086.031031701	1644.235435551	1169.831165998	1095.551484976
Oleylcarnitine	122.589918018	100.226791221	48.8830946	43.801967885	35.089814266	72.483119517
2-Methylbutyroylcarnitine	1.980558804	1.49087181	1.75776072	1.974162977	1.563204118	1.224089859
Trigonelline	24.330171254	19.661167608	15.055696326	10.496301763	4.967284283	10.025356384
Creatinine	643.30251215	613.470857793	985.681259246	1162.359869774	989.736761339	600.468497725
Niacinamide	440.68554268	346.813937209	445.349960311	460.87046755	348.272380753	406.092770891
Biotin	1489.236272457	1034.993162521	2097.937736309	2261.681114509	1744.329046622	1093.3007917
Isovaleryl-carnitine	1.365846986	1.304973976	1.668247666	1.946788692	1.481368404	1.098501174
Isolithocholic acid	111.802130885	112.946643379	71.645586884	201.684197745	122.65147612	115.266053958
Xyluose-5-phosphate	197.73817959	181.244717754	98.946970544	174.705231954	133.674571352	194.9868907
Galactose 1-phosphate	16.022497121	11.070831097	6.76541113	17.264801291	10.844093565	12.783791425
Glu-Glu	245.557745325	189.236736889	267.897965847	317.899446627	240.28911891	173.913631252
Gly-Gly	104.739177623	84.512933899	51.495751977	122.375500076	92.740761852	94.107341359
gamma-Glu-Phe	19.259856567	14.365454261	38.269571696	35.368562224	34.300969028	18.538027306
Glycyl-dl-serine	62.48949029	44.513645309	42.911739835	78.333488739	55.285209492	51.308304397
Val-Tyr	1.337725109	1.516837533	0.243394452	2.630834764	2.120167142	3.492709999
Alanyl-glutamine	542.433097086	384.565887363	240.59080652	596.992732516	367.381737885	417.040655341
Hippuric acid	29.362457035	21.246229166	45.898249305	34.870847938	37.926626169	24.418009237
His-Leu	14.773254665	9.56762436	8.721874385	14.114580931	11.463333089	11.181151425
Thr-Leu	6.744038755	5.411557598	1.994641395	11.495774263	8.161924043	10.821022203
Ser-Glu	134.961925639	91.680400809	79.835678936	151.01403194	102.195738037	104.433265936
Valeric acid	2109071.76007158	1853574.721753151	2429607.879764468	4676259.020779805	3280367.855268362	2344087.898480076
2-Picolinic Acid	10.500000167	10.152082454	19.973823893	21.784772841	16.703259514	6.103312918
Biopterin	24.827307592	22.134824282	15.478886324	20.831235221	24.186840462	25.931829194
Glycerol 3-phosphate	2864.376304745	2157.261442181	1766.473167454	3340.466460421	2160.127855908	3146.249620937
Dihydroxyacetone phosphate	9140.811809123	7310.696168176	4588.297804919	8355.430421889	4977.063092394	7431.386636501
Dehydrocholic acid	309.052693263	113.024528874	91.093433479	369.817268088	202.585666551	100.653931063
Taurochenodeoxycholic acid	39.259729962	31.414705933	45.191562146	50.101941996	37.114011884	30.555814487
Taurocholic acid	9.438117901	7.874173544	21.202768428	14.345888461	16.791476181	8.761546363
BPG	37004.411115236	8953.74656284	5511.024290323	38794.754786151	21562.673797202	10904.444240536
6-Phosphogluconic acid	3325.458953935	3040.436261242	2970.768329584	8690.039588765	5731.706425296	4097.140082846
Taurolithocholic acid	0.570262261	0.301887182	1.339054207	0.668510646	0.616181452	0.843038338
D-Glucose 6-phosphate	221.119531994	153.820184146	91.874714851	239.377500447	148.650985629	172.980051
3beta-Cholic Acid	3.079532342	1.909111916	0.880094229	2.535019579	1.585771951	1.676506655
Triphosphopyridine nucleotide	1945.585536412	2410.164151203	1052.355954416	2312.888656207	1581.932213382	2106.063360734
Vitamin B2	7.334700502	7.280125694	10.277946844	15.423310277	9.275256661	5.948106574
N-Acetylneuraminic Acid	5840.435751304	4521.728322037	3882.37420807	8062.893665754	5676.271901518	5689.55132188
Vitamin B3	15.596682832	19.558765694	59.178662124	42.922154193	39.515004739	16.05302405
1-methylguanosine	1.883792132	1.953625061	3.471968993	3.192681609	3.521743331	2.505149705
Indole-3-Carboxaldehyde	2.021852771	0.735477569	1.8983248	2.16284076	1.318113333	0.384901487
S-adenosyl-L-methioninate	373.363906227	326.031685447	213.933654498	325.072235322	243.326452242	307.847264617
Xanthosine	66.195999844	66.955175	62.433397501	87.127737257	56.542576158	61.034959016
5-methylcytidine	7.523369572	5.387241313	8.648934559	10.999122804	7.53464452	5.789441847
1-Oleoyl-sn-glycero-3-phosphocholine	141.575814148	106.202960288	115.6601855	205.40279745	122.225228502	86.037599555
Choline alfoscerate	6324.388099894	4627.148925026	3344.042856313	6453.954468319	4013.954045325	7554.955186885
1-(9Z-hexadecenoyl)-sn-glycero-3-phosphocholine	21.513533365	17.604790398	17.078550387	27.78878841	20.006519036	13.577810395
1-O-Hexadecyl-lyso-sn-glycero-3-phosphocholine	30.445019601	21.473214518	22.354181972	33.822018771	22.414052368	16.856558146
1-docosahexaenoyl-glycero-3-phosphocholine	2807.118763896	2265.250431954	2323.002765918	3474.382710505	2208.288093976	1695.62107934
1-octadecylglycero-3-phosphocholine	96.260968353	68.025224974	53.601619019	101.616407504	60.865352346	62.480343259
1-Palmitoyl-sn-glycero-3-phosphocholine	732.09215675	566.175849731	583.314989879	826.93673266	550.672999685	443.957483065
Phosphorylethanolamine	3114.776905249	2882.463796203	1843.573431609	2935.606995882	2366.13690341	3613.606994751
1-octadecanoyl-sn-glycero-3-phosphoethanolamine	28.558804851	22.39883443	26.292697624	34.1875277	39.289438073	39.594269316
1-hexadecanoyl-sn-glycero-3-phosphoethanolamine	96.982518078	69.565589931	69.360576262	108.588036675	86.186566617	92.228469931
5'-Cytidylic acid	938.026541512	839.685693234	336.400317102	609.772583714	375.5732855	669.936237201
2'-O-methylcytidine	12.718479997	11.635676056	17.677457721	23.51536689	18.904209513	12.405876236
N2-methylguanosine	4.80213712	4.384036106	4.503757698	7.006935778	3.999293807	3.49792502
N6-threonylcarbamoyladenosine	8.04249509	9.576196768	10.965936504	14.816746914	11.575239041	10.529859346
5'-Deoxy-5'-methylthioadensine	14.762664637	16.312941879	13.276203434	12.22272227	10.000005232	11.780201803
Hypoxanthine	301.477849018	276.743675953	249.082995341	302.172193641	230.542214154	208.630117587
Guanine	30.543066595	19.685684028	17.299494136	20.55705168	13.94368904	18.12904157
Adenosine	332.124674083	283.404803755	185.251103206	286.289404941	114.80976422	210.130579771
Cytidine	686.15047653	464.084142859	957.04667536	998.689637529	687.756594845	388.12748098
Phenoxyacetic acid	118.502881416	122.17966031	272.81413556	164.424062008	150.531133247	87.150686319
Indolelactic acid	8.852477493	10.260488389	15.160343587	18.518496916	13.764304516	10.131724514
Uridine	893.841139976	639.596688291	1184.011801627	1326.514854996	898.312070915	622.276434694
vitamin B1	58.272517623	42.446260726	24.820000349	64.099637838	39.648526168	46.318169734
Creatine	1024.522076828	817.269013519	1219.742624908	1541.524834297	1184.864689799	928.703749731
Docosahexaenoic Acid	235.558141796	264.473791818	293.245313991	310.731842456	260.116333185	284.410777228
Oleoylethanolamide	11.445415929	9.869159639	6.041886432	13.528263133	10.92620047	11.942013841
Palmitoyl ethanolamide	18.560510202	15.631502167	9.079329456	24.976158319	18.480354751	13.81543237
4-Guanidinobutanoic acid	58.559995218	39.88421152	27.616500154	73.275726534	44.282054737	44.947259651
Argininosuccinic acid	810.712995363	652.238488175	874.177596367	1023.769771473	824.399904291	576.66604395
Stachydrine hydrochloride	83.71499871	78.901342333	51.245636214	45.241191695	17.595795228	33.143196839
N-Acetylputrescine	2.555409284	2.138332098	2.351802788	2.829583484	2.202305951	3.032525566
Citric acid	30350.066322128	15648.413493141	23859.673290274	34166.530378497	19215.121417591	14870.970920058
1-Amino-1-cyclobutane-carboxylic-acid	1709.106657186	1539.165820394	1632.272110914	2806.64196604	2214.669046354	1762.23245117
Progesterone	1.415655811	1.015605178	1.167017635	1.444584608	0.850907976	0.887894838
4-Methoxy Estrone	373.858900761	275.884767386	105.911054841	302.10220257	240.796404624	257.676932698
ADP	4320.421765804	3616.87231584	2612.931476367	6639.949260102	4059.657616728	6215.920775509
Taurine	19619.179762643	19380.312845654	11734.981292418	23275.660431214	18264.838084801	22405.194111151
Inosine	20.413074843	15.435187357	9.486298639	8.258194678	9.89044428	11.81529798
N6-acetyladenosine	27.206613051	25.773427819	64.236090955	43.76619467	54.918942826	29.07639537
AMP	3997.62821465	3645.44144935	1931.265682283	3927.898931026	2962.11785545	6360.843464542
IMP	5199.179851171	3962.920740364	2530.799529152	2598.561102815	1982.019522677	2636.110776547
UMP	2840.054938682	2596.372193028	947.950488787	2008.020510184	1325.491308766	2350.876574949
dTMP	75.346497364	68.194171455	33.560249187	39.823364311	17.300357133	44.728960701
Uric acid	98.379925725	103.262991312	321.074241231	218.983139125	343.709999804	116.995794084
5-Hydroxymethyluracil	233.329000545	123.137468446	99.392382177	248.006881107	142.451571347	205.493785655
ATP	3653.583215459	1708.927847884	1627.122956655	12639.791287662	4839.776901996	2873.93403278
Val-Val	3.007639146	4.189739313	2.399084946	7.843510541	6.476092377	8.169723821
Betaine	11860.973360108	9321.059228594	6990.035642524	9347.489053461	6576.049996242	7277.20499789
Phenylalanine	3682.521357467	3062.86795101	6092.761250417	6024.546283527	5178.07904466	2977.667205019
1,3-diaminopropane	741.028235964	549.843244683	344.231730424	527.774155092	379.830975973	629.76410696
Bradykinin	2029.529946051	1413.725142761	813.407786841	2157.31924242	1303.301546874	1531.106379808
Spermidine	34611.064945996	26566.458932653	16581.940890098	18628.227362833	14709.578801118	29917.38612578
Cysteine-glutathione disulfide	716.31896553	567.253237954	501.053824344	791.142780256	585.209904427	604.054968312
Potassium Phenyl Sulfate	2.290627664	1.767116819	3.46213078	3.246108127	2.401279999	1.478255344
gamma-Glutamyl-valine	6.028224303	6.249869037	10.353324197	9.180443696	10.164761423	4.950756679
L-Proline	3884.7075865	3640.4047428	3651.004890737	4498.403931383	4262.332616612	4271.266889518
S-(5-Adenosy)-L-Homocysteine	23.244467377	32.815977735	23.733587536	13.719131378	9.536732137	23.413980455
L-Valine	3401.088407309	2940.519344219	5661.279744173	5804.541015533	4558.265235491	2846.907415141
L-Homocitrulline	20.693912848	16.901486043	19.440798323	19.576476768	16.485349991	16.319795247
Choline	4253.169143012	3328.645949623	4086.480417776	4577.649377861	3384.552855209	3755.053003113
Mannitol	491.06551524	423.790490459	821.439880129	889.016220794	656.467594863	440.360033486
L-Methionine	1059.457268002	920.596548057	2170.397888071	1850.799825562	1511.891689612	972.875892575
N,N-dimethylarginine	128.32376336	109.268179814	130.692583372	215.46595817	189.273404654	109.743438203
Trimethylamine	2425.877781185	1701.973190165	2888.558068236	3224.955269873	2334.981903428	2157.445041391
Glycine	6027.438974908	5330.58670273	6242.713237001	8743.906791179	8619.502137932	6476.067981316
Threonine	1795.364214361	1456.508796114	2795.325092637	2786.888930313	2529.329760459	1436.672413449
Ethanolamine	213.206758789	188.332798164	266.213233056	345.919205573	269.710095084	184.139647005
Lysine	2189.984328187	2117.68493674	2964.454252594	4028.686073946	2671.289998474	1927.691343979
Ribonic acid	71.107392729	64.773714017	83.786920635	149.240665569	87.344230902	68.793080442
Trimethylamine N-Oxide	40.731862746	14.282381959	26.92214747	43.223893479	14.810302134	17.547466087
3-N-Methyl-L-Histidine	19.114832687	23.850640076	33.056493525	36.090766392	34.799959504	35.477879401
Anserine	16.502499032	12.282309123	11.091826473	19.246818822	18.232135704	13.600683294
Beta-Alanine	265.700215223	157.053182705	160.179812382	407.021410969	290.527952215	313.596596548
4-Aminobutyric Acid	171.536072275	138.24725454	187.764986883	289.278282919	204.801452264	551.134399
Dimethylglycine	14.8512639	12.171851814	21.390526562	20.205826114	14.615699039	11.323951509
N-Glycyl-L-Leucine	151.351242267	110.658444244	102.177428539	189.433686428	134.252207066	123.522804586
N-A-Acetyl-L-Arginine	1.601933201	1.988415028	1.945626536	3.564515657	2.577330475	1.807037716
Glycyl-DL-phenylalanine	2.712165485	2.012331045	3.79638529	3.402136371	3.364851665	2.765022436
H-Lys(Me)-OH chloride	57.310609975	48.528500831	69.20375221	83.052183088	68.07487139	52.264574565
Putrescine	827.169183849	925.278016695	775.041692976	237.801923661	347.733190277	193.109483137
L-norleucine	3773.33381627	3324.843402956	6537.977097776	7513.982207077	5762.063806231	3554.137456953
Homo-L-arginine	40.08979772	34.813648962	55.556927141	62.311236348	45.102007117	31.561124151
L-Asparagine	374.756078354	339.925990834	558.921116308	634.767173016	559.130952061	373.152136446
Gly-Trp	0.736130646	1.066109002	2.866581165	2.624457799	2.007702856	0.747116718
Glutathione Oxidized	86674.494878306	66271.884047997	54234.886679156	81516.786360472	64193.976153794	86670.904386637
Xylonate	624.059599627	455.711869058	338.380685746	767.931667147	456.131214025	475.836814988
L-2-Aminoadipate	42.145214928	41.251960872	47.770544445	50.954536937	36.759230931	39.051907132
L-citrulline	258.489477535	212.710791423	249.186761567	331.101836516	366.703761695	142.600449328
Tyrosine	2202.254481164	1772.220236485	3741.878653073	3640.10601418	2994.229998289	1770.333117134
Cysteic acid	95.802146496	71.614462115	49.805341412	109.643605723	69.098535675	80.143344935
Ile-Ile	8.043994353	8.303744573	2.718038832	9.214609708	10.682176899	8.247217203
N-Acetyl-L-glutamic acid	857.492358641	636.761456127	435.171080846	1300.944783551	698.15754722	996.127566938
L-Norvaline	3205.613161867	2744.354634148	5292.224391371	5429.69994387	4442.147854604	2653.29289839
N6-Acetyl-L-Lysine	30.971665228	24.5102485	35.627154948	45.13879735	34.295864266	22.822395792
Trans-4-Hydroxy-L-Proline	652.240971145	575.175210176	1009.762855211	1026.048369689	812.429237631	569.354035549
L-Alanine	6447.399001244	5246.897320386	10568.492278099	10788.190453171	8586.512614141	5347.93999845
Glutamine	12316.725298928	11266.895740528	18180.626027127	25125.783676418	19531.457131696	12283.039618288
L-Leucine	4655.518786875	4147.511032072	8125.179425021	8087.468308626	6879.129281783	4039.335692106
Serine	2022.623820384	1757.093438999	2970.905379318	3464.298811689	3753.387854998	1888.972100293
N-Acetylleucine	112.251195638	90.168721731	52.924593338	142.317511696	72.52127853	102.006542828
Tryptophan	874.186525268	830.234363426	1497.258545242	1417.840241958	1411.450713479	833.127968246
H-Glu(Leu-OH)-OH	21.537807135	20.061936014	37.348793274	30.60605865	35.597738075	20.086431087
Ornithine	3578.667696509	3144.689415693	4300.659782867	6472.644676664	4359.051902271	2926.358717639
L-Glutamic acid	14124.597644407	12073.519291163	20660.345162885	20603.271709306	16597.973800039	11156.686572396
L-Aspartate	64843.332088073	58706.984299572	48446.591200166	43227.522646065	36583.435693381	36419.693897004
Allantoin	2058.037347623	1825.605990348	3484.127262111	3821.253276198	2687.082855607	1826.737686445
Gly-Glu	226.980219685	159.654591604	116.098744646	250.652025157	152.025233246	165.253951633
Myo-Inositol	1258.326081743	1397.257447239	2620.312583423	3063.198126914	2436.518808132	1270.46511938
Arginine	1342.482291928	1171.73807757	1691.869166295	2269.797486538	2065.753570248	1062.083858936
L-Isoleucine	3106.828435323	2761.649550348	5984.589853907	5572.352116578	4339.797378472	2764.821154661
Phenaceturic acid	16.278157038	11.499001188	29.186404847	29.981841983	23.493071415	17.455498734
Methionine Sulfoxide	330.166113978	252.297303565	442.743078602	526.66985152	345.600356945	217.900046155
2-Aminoisobutyric Acid	55.480320088	45.232126495	79.855061684	89.670227735	68.097204723	41.324009442
gama-Glutamate-Cysteine	160.783505906	137.087978141	79.381554856	184.364777496	105.383502321	210.672210023
