# Supplementary material for: Methyltransferase complex subunit METTL3 maintains genome stability of erythroid cells via MTHFD1-mediated nucleotide biosynthesis
Source: J Clin Invest. 2026 Mar 10;136(9):e196578. doi: 10.1172/JCI196578 (PMC13132386; doi:10.1172/JCI196578)
Supplement: Supporting data values [file jci-136-196578-s280.xlsx]

## Sheet: Fig.1B
EpoR-TdTomato-cre/-	Mettl3fl/flEpoRcre/-
1.06093	0.00703318
0.942573	0.00660949
1	0.00681805
1.03497	0.0798506
0.96621	0.0739709
1	0.076855

## Sheet: Fig.1C
EpoR-TdTomato-cre/-	Mettl3fl/flEpoRcre/-
1	0.116878
1	0.216065
1	0.365624

## Sheet: Fig. 1D
EpoR-TdTomato-cre/-	Mettl3fl/flEpoRcre/-
0.0303532	0.00551876
0.0248344	0.0027594
0.028	0.0110375
	0.0137969

## Sheet: Fig. 1E
	EpoR-TdTomato-cre/-									Mettl3fl/flEpoRcre/-
RBC	8.9	9.65	8.41	9.487	9.0688	8.63	9.24	9.26	10.01	6.34	6.5	6.27	7.96	7.77	6.972	7.84	7.63	6.75	8.05
HGB	12.83	14.47	13.55	13.462	12.792	12.31	14	14.3	14.7	7.68	8.7	8.14	10.5	9.4	9.03	10.5	9.8	8.7	10.7
HCT	35.9	38.9	34.44	34	32.8	30.1	40.6	41.3	43.7	19.4	22.2	23.3	28	28.8	21.8	32.6	31	26.1	33.7
MCV	41.21	45.65	43.05	40.174	39.104	37.98	43.9	44.6	43.6	33.87	38.3	39.35	40.38	37.1	34.44	41.5	40.7	38.7	41.9
MCH	14.54	15.96	16.91	15.052	14.664	14.92	15.1	15.4	14.7	12.62	14.1	13.29	14.14	12.1	13.545	13.3	12.9	13	13.3
Retic	3.36	3.7	3.63	4.66	4.09	2.8	2.86	3.04	2.31	5.35	5.2	9.58	6.65	6.6	5.38	6.23	6.29	3.23	5.9

## Sheet: Fig.1G
EpoR-TdTomato-cre/-	Mettl3fl/flEpoRcre/-
2.88707	11.1972
3.44203	9.8065
2.91577	9.01504
2.25696	11.2388
3.70558	12.5216
3.36257	11.3145
4.42729	11.8103

## Sheet: Fig. 1H
EpoR-TdTomato-cre/-	Mettl3fl/flEpoRcre/-
457.428	2551.26
396.616	2252.73
295.931	1954.2
287.85	2094

## Sheet: Fig. 2A
EpoR-TdTomato-cre/-	Mettl3fl/flEpoRcre/-
4	1
8	1
5	0
7	1

## Sheet: Fig. 2B
EpoR-TdTomato-cre/-	Mettl3fl/flEpoRcre/-
127	29
130	36
95	37
102	54
109	70
134	42
	38
	45

## Sheet: Fig. 2D
Kit MFI	EpoR-TdTomato-cre/-	Mettl3fl/flEpoRcre/-	Mettl3fl/flEpoRcre/-(CFU-EKit-low)
	2890	1781	353
	2589	1747	363
	2700	1854	360

## Sheet: Fig. 2E
Kit expression	EpoR-TdTomato-cre/-	Mettl3fl/flEpoRcre/-	Mettl3fl/flEpoRcre/-(CFU-EKit-low)
	1	0.540999	0.159344
	1	0.542599	0.0981715
	1	0.506712	0.0787279

[truncated: 60 more sheets: Fig. 2G, Fig. 2J, Fig. 3A, Fig. 3B, Fig. 3D, Fig.3 E, Fig. 3F, Fig. 4E, Fig. 4L, Fig. 4M, Fig. 5D, Fig. 5E, Fig. 5G, Fig.5I, Fig. 5J, Fig. 5L, Fig. 6A, Fig. 6C, Fig. 6D, Fig. 6F …]
